# Supplementary material for: 5-[(1-Benzyl-1H-1,2,3-triazol-4-yl)meth­yl]-5H-dibenzo[b,f]azepine
Source: Acta Crystallogr Sect E Struct Rep Online. 2013 Nov 13;69(Pt 12):o1763. doi: 10.1107/S1600536813030547 (PMC3885037; doi:10.1107/S1600536813030547)
Supplement: Supplementary file 1 [file e-69-o1763-sup1.cif]

##############################################################################
#                                                                            #
# This CIF contains the data in a paper accepted for publication in          #
# Acta Crystallographica Section E. It conforms to the requirements of       #
# Notes for Authors for Acta Crystallographica Section E, and has been       #
# peer reviewed under the auspices of the IUCr Commission on Journals.       #
#                                                                            #
# Full details of the Crystallographic Information File format               #
# are given in the paper "The Crystallographic Information File (CIF):       #
# a New Standard Archive File for Crystallography" by S. R. Hall, F. H.      #
# Allen and I. D. Brown [Acta Cryst. (1991), A47, 655-685].                  #
#                                                                            #
# The current version of the core CIF dictionary is obtainable from          #
# ftp://ftp.iucr.org/pub/cif_core.dic.                                       #
#                                                                            #
# Software is freely available for graphical display of the structure(s)     #
# in this CIF. For information consult the CIF software page                 #
# http://www.iucr.org/resources/cif/software.                                #
#                                                                            #
# This file may be used for bona fide research purposes within the           #
# scientific community so long as proper attribution is given to the journal # 
# article from which it was obtained.                                        #
#                                                                            #
##############################################################################
data_global
_audit_creation_method     'PLATON <TABLE ACC> option'
_journal_date_recd_electronic     2013-11-05
_journal_date_accepted     2013-11-07
_journal_name_full     'Acta Crystallographica, Section E'
_journal_year     2013
_journal_volume     69
_journal_issue     12
_journal_page_first     o1763
_journal_page_last     o1763
_journal_paper_category     QO
_journal_paper_doi     10.1107/S1600536813030547
_journal_coeditor_code     SU2664
_publ_contact_author_name
;
'Dr. Lokanath, N. K.'
;
_publ_contact_author_address
;
Department of Studies in Physics
Manasagangotri
University of Mysore
Mysore 570 006
India
;
_publ_contact_author_email     'lokanath@physics.uni-mysore.ac.in'
_publ_contact_author_fax     '+91-821-2419333'
_publ_contact_author_phone     '+91-821-2419610'
_publ_section_title
;\
5-[(1-Benzyl-1<i>H</i>-1,2,3-triazol-4-yl)methyl]-5<i>H</i>-dibenzo[<i>b,f</i>]\
azepine
;
loop_
    _publ_author_name
    _publ_author_address
    'B. C. Manjunath'
;
Department of Studies in Physics
Manasagangotri,
University of Mysore,
Mysore 570 006, India
;
    'K. S. Vinay Kumar'
;
Department of Studies in Chemistry
Manasagangotri,
University of Mysore,
Mysore 570 006, India
;
    'S. Madan Kumar'
;
Department of Studies in Physics
Manasagangotri,
University of Mysore,
Mysore 570 006, India
;
    'M. P. Sadashiva'
;
Department of Studies in Chemistry
Manasagangotri,
University of Mysore,
Mysore 570 006, India
;
    'N. K. Lokanath'
;
Department of Studies in Physics
Manasagangotri,
University of Mysore,
Mysore 570 006, India
;
data_I
_audit_creation_method     SHELXL-97
_database_code_depnum_ccdc_archive     'CCDC 970672'
_chemical_name_systematic
;\
5-[(1-Benzyl-1<i>H</i>-1,2,3-triazol-4-yl)methyl]-5<i>H</i>-\
dibenzo[<i>b,f</i>]azepine
;
_chemical_name_common     ?
_chemical_formula_moiety     'C24 H20 N4'
_chemical_formula_sum     'C24 H20 N4'
_chemical_formula_iupac     'C24 H20 N4'
_chemical_formula_weight     364.44
_chemical_melting_point     ?
_symmetry_cell_setting     monoclinic
_symmetry_space_group_name_H-M     'P 21/c'
_symmetry_space_group_name_Hall     '-P 2ybc'
loop_
    _symmetry_equiv_pos_site_id
    _symmetry_equiv_pos_as_xyz
    1 x,y,z
    2 -x,1/2+y,1/2-z
    3 -x,-y,-z
    4 x,1/2-y,1/2+z
_cell_length_a     11.4339(10)
_cell_length_b     11.7140(12)
_cell_length_c     14.4527(13)
_cell_angle_alpha     90.00
_cell_angle_beta     98.610(4)
_cell_angle_gamma     90.00
_cell_volume     1913.9(3)
_cell_formula_units_Z     4
_cell_measurement_reflns_used     3160
_cell_measurement_theta_min     3.9
_cell_measurement_theta_max     64.7
_cell_measurement_temperature     296(2)
_exptl_crystal_description     'block'
_exptl_crystal_colour     'yellow'
_exptl_crystal_size_max     0.23
_exptl_crystal_size_mid     0.22
_exptl_crystal_size_min     0.21
_exptl_crystal_density_diffrn     1.265
_exptl_crystal_density_meas     ?
_exptl_crystal_density_method     'not measured'
_exptl_crystal_F_000     768
_exptl_absorpt_coefficient_mu     0.598
_exptl_absorpt_correction_type     multi-scan
_exptl_absorpt_process_details     '(SADABS; Bruker, 2013)'
_exptl_absorpt_correction_T_min     0.871
_exptl_absorpt_correction_T_max     0.882
_exptl_special_details     ?
_diffrn_ambient_temperature     296(2)
_diffrn_radiation_type     CuK\a
_diffrn_radiation_wavelength     1.54178
_diffrn_radiation_source     'Bruker MicroStar microfocus rotating anode'
_diffrn_radiation_monochromator     'Helios multilayer optics'
_diffrn_measurement_device_type     'Bruker X8 Proteum'
_diffrn_measurement_method     '\f and \w scans'
_diffrn_detector_area_resol_mean     10.7
_diffrn_reflns_number     11434
_diffrn_reflns_av_R_equivalents     0.0293
_diffrn_reflns_av_sigmaI/netI     0.0284
_diffrn_reflns_theta_min     3.91
_diffrn_reflns_theta_max     64.69
_diffrn_reflns_theta_full     64.69
_diffrn_measured_fraction_theta_max     0.975
_diffrn_measured_fraction_theta_full     0.975
_diffrn_reflns_limit_h_min     -13
_diffrn_reflns_limit_h_max     13
_diffrn_reflns_limit_k_min     -6
_diffrn_reflns_limit_k_max     13
_diffrn_reflns_limit_l_min     -16
_diffrn_reflns_limit_l_max     16
_diffrn_standards_number     ?
_diffrn_standards_interval_count     ?
_diffrn_standards_interval_time     ?
_diffrn_standards_decay_%     ?
_refine_special_details
;
 Refinement of F^2^ against ALL reflections.  The weighted R-factor wR and
 goodness of fit S are based on F^2^, conventional R-factors R are based
 on F, with F set to zero for negative F^2^. The threshold expression of
 F^2^ > 2sigma(F^2^) is used only for calculating R-factors(gt) etc. and is
 not relevant to the choice of reflections for refinement.  R-factors based
 on F^2^ are statistically about twice as large as those based on F, and R-
 factors based on ALL data will be even larger.
;
_reflns_number_total     3160
_reflns_number_gt     2742
_reflns_threshold_expression     I>2sigma(I)
_refine_ls_structure_factor_coef     Fsqd
_refine_ls_matrix_type     full
_refine_ls_R_factor_all     0.0536
_refine_ls_R_factor_gt     0.0472
_refine_ls_wR_factor_gt     0.1293
_refine_ls_wR_factor_ref     0.1350
_refine_ls_goodness_of_fit_ref     1.058
_refine_ls_restrained_S_all     1.058
_refine_ls_number_reflns     3160
_refine_ls_number_parameters     242
_refine_ls_number_restraints     0
_refine_ls_hydrogen_treatment     constr
_refine_ls_weighting_scheme     calc
_refine_ls_weighting_details
         'calc w=1/[\s^2^(Fo^2^)+(0.0672P)^2^+0.6680P] where P=(Fo^2^+2Fc^2^)/3'
_atom_sites_solution_hydrogens     geom
_atom_sites_solution_primary     direct
_atom_sites_solution_secondary     difmap
_refine_ls_shift/su_max     0.000
_refine_ls_shift/su_mean     0.000
_refine_diff_density_max     0.373
_refine_diff_density_min     -0.351
_refine_ls_extinction_method     'SHELXL97 (Sheldrick, 2008)'
_refine_ls_extinction_coef     0.0022(4)
_refine_ls_extinction_expression
                                  'Fc^*^=kFc[1+0.001xFc^2^\l^3^/sin(2\q)]^-1/4^'
loop_
    _atom_type_symbol
    _atom_type_description
    _atom_type_scat_dispersion_real
    _atom_type_scat_dispersion_imag
    _atom_type_scat_source
    'C' 'C' 0.0181 0.0091
                         'International Tables Vol C Tables 4.2.6.8 and 6.1.1.4'
    'H' 'H' 0.0000 0.0000
                         'International Tables Vol C Tables 4.2.6.8 and 6.1.1.4'
    'N' 'N' 0.0311 0.0180
                         'International Tables Vol C Tables 4.2.6.8 and 6.1.1.4'
_computing_data_collection     'APEX2 (Bruker, 2013)'
_computing_cell_refinement     'SAINT (Bruker, 2013)'
_computing_data_reduction     'SAINT (Bruker, 2013)'
_computing_structure_solution     'SHELXS97 (Sheldrick, 2008)'
_computing_structure_refinement     'SHELXL97 (Sheldrick, 2008)'
_computing_molecular_graphics     'Mercury (Macrae <i>et al.</i>, 2008)'
_computing_publication_material     'Mercury (Macrae <i>et al.</i>, 2008)'
loop_
    _atom_site_type_symbol
    _atom_site_label
    _atom_site_fract_x
    _atom_site_fract_y
    _atom_site_fract_z
    _atom_site_U_iso_or_equiv
    _atom_site_thermal_displace_type
    _atom_site_calc_flag
    _atom_site_refinement_flags
    _atom_site_occupancy
    _atom_site_disorder_assembly
    _atom_site_disorder_group
    N N1 0.43569(11) 0.09444(13) 0.81026(9) 0.0380(4) Uani d . 1.000 . .
    N N2 0.75967(14) 0.07129(16) 0.84538(13) 0.0587(6) Uani d . 1.000 . .
    N N3 0.83816(14) 0.15341(17) 0.84788(13) 0.0615(6) Uani d . 1.000 . .
    N N4 0.78072(13) 0.25199(14) 0.84990(10) 0.0466(5) Uani d . 1.000 B .
    C C1 0.42570(14) 0.13226(14) 0.71500(11) 0.0362(5) Uani d . 1.000 . .
    C C2 0.50035(15) 0.09093(17) 0.65474(12) 0.0444(6) Uani d . 1.000 . .
    C C3 0.49640(18) 0.13523(19) 0.56554(13) 0.0529(7) Uani d . 1.000 . .
    C C4 0.41693(18) 0.22002(19) 0.53381(13) 0.0552(7) Uani d . 1.000 . .
    C C5 0.34204(17) 0.26084(17) 0.59263(13) 0.0493(6) Uani d . 1.000 . .
    C C6 0.34446(15) 0.21923(15) 0.68381(12) 0.0397(5) Uani d . 1.000 . .
    C C7 0.26469(16) 0.26982(16) 0.74219(13) 0.0472(6) Uani d . 1.000 . .
    C C8 0.21604(16) 0.21843(17) 0.80959(14) 0.0502(6) Uani d . 1.000 . .
    C C9 0.22998(15) 0.10011(17) 0.83926(12) 0.0434(6) Uani d . 1.000 . .
    C C10 0.33367(14) 0.03702(16) 0.83579(11) 0.0390(5) Uani d . 1.000 . .
    C C11 0.33787(16) -0.07699(17) 0.86185(13) 0.0486(6) Uani d . 1.000 . .
    C C12 0.24221(19) -0.1295(2) 0.89303(15) 0.0606(8) Uani d . 1.000 . .
    C C13 0.14115(19) -0.0676(2) 0.89868(16) 0.0654(8) Uani d . 1.000 . .
    C C14 0.13561(18) 0.0451(2) 0.87236(14) 0.0577(7) Uani d . 1.000 . .
    C C15 0.54828(15) 0.04203(17) 0.85030(13) 0.0450(6) Uani d . 1.000 . .
    C C16 0.65211(14) 0.11824(16) 0.84764(11) 0.0404(6) Uani d . 1.000 . .
    C C17 0.66473(15) 0.23304(17) 0.85105(13) 0.0473(6) Uani d . 1.000 . .
    C C18 0.84716(19) 0.3590(2) 0.86075(13) 0.0559(7) Uani d . 1.000 . .
    C C19 0.86839(10) 0.39520(10) 0.96072(6) 0.0391(5) Uani d G 1.000 B 1
    C C20 0.78941(10) 0.47031(11) 0.99293(9) 0.0577(7) Uani d G 1.000 B 1
    C C21 0.80418(14) 0.50082(13) 1.08690(11) 0.0767(10) Uani d G 1.000 B 1
    C C22 0.89793(16) 0.45624(15) 1.14866(7) 0.0805(10) Uani d G 1.000 B 1
    C C23 0.97691(13) 0.38113(14) 1.11645(8) 0.0791(9) Uani d G 1.000 B 1
    C C24 0.96214(10) 0.35062(11) 1.02248(9) 0.0527(7) Uani d G 1.000 B 1
    H H2 0.55350 0.03280 0.67480 0.0530 Uiso c R 1.000 . .
    H H3 0.54780 0.10750 0.52670 0.0630 Uiso c R 1.000 . .
    H H4 0.41380 0.24930 0.47370 0.0660 Uiso c R 1.000 . .
    H H5 0.28820 0.31780 0.57110 0.0590 Uiso c R 1.000 . .
    H H7 0.24560 0.34630 0.73130 0.0570 Uiso c R 1.000 . .
    H H8 0.16780 0.26350 0.84110 0.0600 Uiso c R 1.000 . .
    H H11 0.40610 -0.11910 0.85840 0.0580 Uiso c R 1.000 . .
    H H12 0.24630 -0.20610 0.91000 0.0730 Uiso c R 1.000 . .
    H H13 0.07700 -0.10200 0.92020 0.0790 Uiso c R 1.000 . .
    H H14 0.06700 0.08620 0.87660 0.0690 Uiso c R 1.000 . .
    H H15A 0.55930 -0.02740 0.81610 0.0540 Uiso c R 1.000 . .
    H H15B 0.54470 0.02110 0.91480 0.0540 Uiso c R 1.000 . .
    H H17 0.60590 0.28730 0.85360 0.0570 Uiso c R 1.000 . .
    H H18A 0.80330 0.41800 0.82330 0.0670 Uiso c R 1.000 A 1
    H H18B 0.92240 0.34900 0.83840 0.0670 Uiso c R 1.000 A 1
    H H20 0.72670 0.50010 0.95160 0.0690 Uiso c R 1.000 B 1
    H H21 0.75130 0.55110 1.10850 0.0920 Uiso c R 1.000 B 1
    H H22 0.90780 0.47670 1.21150 0.0970 Uiso c R 1.000 B 1
    H H23 1.03960 0.35130 1.15780 0.0950 Uiso c R 1.000 B 1
    H H24 1.01500 0.30040 1.00090 0.0630 Uiso c R 1.000 B 1
loop_
    _atom_site_aniso_label
    _atom_site_aniso_U_11
    _atom_site_aniso_U_22
    _atom_site_aniso_U_33
    _atom_site_aniso_U_12
    _atom_site_aniso_U_13
    _atom_site_aniso_U_23
    N1 0.0325(7) 0.0412(8) 0.0377(7) -0.0023(6) -0.0028(5) 0.0018(6)
    N2 0.0383(8) 0.0599(11) 0.0768(12) -0.0014(8) 0.0054(8) -0.0219(9)
    N3 0.0411(9) 0.0662(12) 0.0775(12) -0.0055(8) 0.0101(8) -0.0265(9)
    N4 0.0411(8) 0.0578(10) 0.0396(8) -0.0123(7) 0.0016(6) -0.0084(7)
    C1 0.0342(8) 0.0356(9) 0.0361(8) -0.0059(7) -0.0032(6) -0.0037(7)
    C2 0.0399(9) 0.0466(11) 0.0447(10) -0.0010(8) -0.0001(7) -0.0063(8)
    C3 0.0518(11) 0.0648(14) 0.0422(10) -0.0080(10) 0.0078(8) -0.0096(9)
    C4 0.0608(12) 0.0639(14) 0.0385(10) -0.0142(10) -0.0008(9) 0.0034(9)
    C5 0.0500(10) 0.0450(11) 0.0478(10) -0.0040(8) -0.0091(8) 0.0054(8)
    C6 0.0386(9) 0.0344(9) 0.0431(9) -0.0048(7) -0.0035(7) -0.0015(7)
    C7 0.0455(10) 0.0356(10) 0.0584(11) 0.0037(8) 0.0011(8) -0.0026(8)
    C8 0.0419(10) 0.0499(12) 0.0589(11) 0.0036(8) 0.0079(8) -0.0119(9)
    C9 0.0395(9) 0.0497(11) 0.0399(9) -0.0034(8) 0.0028(7) -0.0061(8)
    C10 0.0374(9) 0.0445(11) 0.0329(8) -0.0062(7) -0.0018(6) -0.0020(7)
    C11 0.0439(10) 0.0497(12) 0.0490(10) -0.0051(8) -0.0038(8) 0.0070(8)
    C12 0.0601(13) 0.0582(14) 0.0602(12) -0.0146(10) -0.0019(10) 0.0169(10)
    C13 0.0521(12) 0.0800(17) 0.0652(13) -0.0177(11) 0.0120(10) 0.0137(12)
    C14 0.0428(11) 0.0732(15) 0.0582(12) -0.0036(10) 0.0108(9) 0.0013(10)
    C15 0.0368(9) 0.0465(11) 0.0478(10) -0.0007(8) -0.0066(7) 0.0048(8)
    C16 0.0347(9) 0.0487(11) 0.0351(9) -0.0011(7) -0.0040(7) -0.0034(7)
    C17 0.0356(9) 0.0521(12) 0.0521(10) 0.0000(8) -0.0006(8) 0.0013(9)
    C18 0.0566(12) 0.0647(14) 0.0451(10) -0.0223(10) 0.0032(9) 0.0003(9)
    C19 0.0352(8) 0.0382(10) 0.0422(9) -0.0097(7) 0.0005(7) 0.0027(7)
    C20 0.0457(11) 0.0518(13) 0.0753(14) -0.0038(9) 0.0080(9) -0.0076(10)
    C21 0.0734(16) 0.0795(18) 0.0832(17) -0.0254(14) 0.0317(14) -0.0304(14)
    C22 0.107(2) 0.088(2) 0.0506(13) -0.0487(17) 0.0250(13) -0.0149(13)
    C23 0.0800(16) 0.0812(18) 0.0630(14) -0.0326(14) -0.0319(12) 0.0246(13)
    C24 0.0437(10) 0.0481(12) 0.0618(12) -0.0041(8) -0.0064(9) 0.0076(9)
_geom_special_details
;
 Bond distances, angles etc. have been calculated using the
 rounded fractional coordinates. All su's are estimated
 from the variances of the (full) variance-covariance matrix.
 The cell esds are taken into account in the estimation of
 distances, angles and torsion angles
;
loop_
    _geom_bond_atom_site_label_1
    _geom_bond_atom_site_label_2
    _geom_bond_site_symmetry_1
    _geom_bond_site_symmetry_2
    _geom_bond_distance
    _geom_bond_publ_flag
    N1 C1 . . 1.435(2) no
    N1 C10 . . 1.442(2) no
    N1 C15 . . 1.465(2) no
    N2 N3 . . 1.312(3) no
    N2 C16 . . 1.352(2) no
    N3 N4 . . 1.331(2) no
    N4 C17 . . 1.347(2) no
    N4 C18 . . 1.462(3) no
    C1 C2 . . 1.394(2) no
    C1 C6 . . 1.407(2) no
    C2 C3 . . 1.384(3) no
    C3 C4 . . 1.378(3) no
    C4 C5 . . 1.379(3) no
    C5 C6 . . 1.401(3) no
    C6 C7 . . 1.458(3) no
    C7 C8 . . 1.335(3) no
    C8 C9 . . 1.453(3) no
    C9 C10 . . 1.404(2) no
    C9 C14 . . 1.401(3) no
    C10 C11 . . 1.387(3) no
    C11 C12 . . 1.388(3) no
    C12 C13 . . 1.377(3) no
    C13 C14 . . 1.373(3) no
    C15 C16 . . 1.491(3) no
    C16 C17 . . 1.353(3) no
    C18 C19 . . 1.490(2) no
    C19 C20 . . 1.3900(17) no
    C19 C24 . . 1.3900(16) no
    C20 C21 . . 1.390(2) no
    C21 C22 . . 1.390(2) no
    C22 C23 . . 1.390(2) no
    C23 C24 . . 1.3900(18) no
    C2 H2 . . 0.9300 no
    C3 H3 . . 0.9300 no
    C4 H4 . . 0.9300 no
    C5 H5 . . 0.9300 no
    C7 H7 . . 0.9300 no
    C8 H8 . . 0.9300 no
    C11 H11 . . 0.9300 no
    C12 H12 . . 0.9300 no
    C13 H13 . . 0.9300 no
    C14 H14 . . 0.9300 no
    C15 H15A . . 0.9700 no
    C15 H15B . . 0.9700 no
    C17 H17 . . 0.9300 no
    C18 H18A . . 0.9700 no
    C18 H18B . . 0.9700 no
    C20 H20 . . 0.9300 no
    C21 H21 . . 0.9300 no
    C22 H22 . . 0.9300 no
    C23 H23 . . 0.9300 no
    C24 H24 . . 0.9300 no
loop_
    _geom_angle_atom_site_label_1
    _geom_angle_atom_site_label_2
    _geom_angle_atom_site_label_3
    _geom_angle_site_symmetry_1
    _geom_angle_site_symmetry_2
    _geom_angle_site_symmetry_3
    _geom_angle
    _geom_angle_publ_flag
    C1 N1 C10 . . . 116.01(13) no
    C1 N1 C15 . . . 116.59(13) no
    C10 N1 C15 . . . 113.59(14) no
    N3 N2 C16 . . . 108.78(17) no
    N2 N3 N4 . . . 107.39(15) no
    N3 N4 C17 . . . 110.32(16) no
    N3 N4 C18 . . . 119.74(16) no
    C17 N4 C18 . . . 129.54(17) no
    N1 C1 C2 . . . 121.60(15) no
    N1 C1 C6 . . . 119.02(14) no
    C2 C1 C6 . . . 119.21(15) no
    C1 C2 C3 . . . 120.93(17) no
    C2 C3 C4 . . . 120.55(18) no
    C3 C4 C5 . . . 118.96(18) no
    C4 C5 C6 . . . 122.16(18) no
    C1 C6 C5 . . . 118.19(16) no
    C1 C6 C7 . . . 123.32(16) no
    C5 C6 C7 . . . 118.48(16) no
    C6 C7 C8 . . . 127.16(18) no
    C7 C8 C9 . . . 127.32(18) no
    C8 C9 C10 . . . 123.20(16) no
    C8 C9 C14 . . . 118.92(17) no
    C10 C9 C14 . . . 117.88(18) no
    N1 C10 C9 . . . 118.91(16) no
    N1 C10 C11 . . . 121.50(15) no
    C9 C10 C11 . . . 119.49(16) no
    C10 C11 C12 . . . 121.22(18) no
    C11 C12 C13 . . . 119.7(2) no
    C12 C13 C14 . . . 119.6(2) no
    C9 C14 C13 . . . 122.1(2) no
    N1 C15 C16 . . . 113.27(16) no
    N2 C16 C15 . . . 119.20(17) no
    N2 C16 C17 . . . 108.23(16) no
    C15 C16 C17 . . . 132.50(16) no
    N4 C17 C16 . . . 105.26(16) no
    N4 C18 C19 . . . 110.77(15) no
    C18 C19 C20 . . . 119.02(12) no
    C18 C19 C24 . . . 120.91(13) no
    C20 C19 C24 . . . 120.00(10) no
    C19 C20 C21 . . . 120.00(12) no
    C20 C21 C22 . . . 120.00(14) no
    C21 C22 C23 . . . 120.00(11) no
    C22 C23 C24 . . . 120.00(12) no
    C19 C24 C23 . . . 120.00(12) no
    C1 C2 H2 . . . 119.00 no
    C3 C2 H2 . . . 120.00 no
    C2 C3 H3 . . . 120.00 no
    C4 C3 H3 . . . 120.00 no
    C3 C4 H4 . . . 121.00 no
    C5 C4 H4 . . . 120.00 no
    C4 C5 H5 . . . 119.00 no
    C6 C5 H5 . . . 119.00 no
    C6 C7 H7 . . . 116.00 no
    C8 C7 H7 . . . 116.00 no
    C7 C8 H8 . . . 116.00 no
    C9 C8 H8 . . . 116.00 no
    C10 C11 H11 . . . 119.00 no
    C12 C11 H11 . . . 119.00 no
    C11 C12 H12 . . . 120.00 no
    C13 C12 H12 . . . 120.00 no
    C12 C13 H13 . . . 120.00 no
    C14 C13 H13 . . . 120.00 no
    C9 C14 H14 . . . 119.00 no
    C13 C14 H14 . . . 119.00 no
    N1 C15 H15A . . . 109.00 no
    N1 C15 H15B . . . 109.00 no
    C16 C15 H15A . . . 109.00 no
    C16 C15 H15B . . . 109.00 no
    H15A C15 H15B . . . 108.00 no
    N4 C17 H17 . . . 127.00 no
    C16 C17 H17 . . . 127.00 no
    N4 C18 H18A . . . 110.00 no
    N4 C18 H18B . . . 109.00 no
    C19 C18 H18A . . . 109.00 no
    C19 C18 H18B . . . 109.00 no
    H18A C18 H18B . . . 108.00 no
    C19 C20 H20 . . . 120.00 no
    C21 C20 H20 . . . 120.00 no
    C20 C21 H21 . . . 120.00 no
    C22 C21 H21 . . . 120.00 no
    C21 C22 H22 . . . 120.00 no
    C23 C22 H22 . . . 120.00 no
    C22 C23 H23 . . . 120.00 no
    C24 C23 H23 . . . 120.00 no
    C19 C24 H24 . . . 120.00 no
    C23 C24 H24 . . . 120.00 no
loop_
    _geom_torsion_atom_site_label_1
    _geom_torsion_atom_site_label_2
    _geom_torsion_atom_site_label_3
    _geom_torsion_atom_site_label_4
    _geom_torsion_site_symmetry_1
    _geom_torsion_site_symmetry_2
    _geom_torsion_site_symmetry_3
    _geom_torsion_site_symmetry_4
    _geom_torsion
    _geom_torsion_publ_flag
    C10 N1 C1 C2 . . . . -118.27(18) no
    C10 N1 C1 C6 . . . . 66.5(2) no
    C15 N1 C1 C2 . . . . 19.7(2) no
    C15 N1 C1 C6 . . . . -155.60(16) no
    C1 N1 C10 C9 . . . . -68.6(2) no
    C1 N1 C10 C11 . . . . 114.98(18) no
    C15 N1 C10 C9 . . . . 152.20(15) no
    C15 N1 C10 C11 . . . . -24.2(2) no
    C1 N1 C15 C16 . . . . 57.8(2) no
    C10 N1 C15 C16 . . . . -163.24(14) no
    C16 N2 N3 N4 . . . . -1.2(2) no
    N3 N2 C16 C15 . . . . -176.98(16) no
    N3 N2 C16 C17 . . . . 0.4(2) no
    N2 N3 N4 C17 . . . . 1.5(2) no
    N2 N3 N4 C18 . . . . 174.94(16) no
    N3 N4 C17 C16 . . . . -1.3(2) no
    C18 N4 C17 C16 . . . . -173.84(16) no
    N3 N4 C18 C19 . . . . -95.86(19) no
    C17 N4 C18 C19 . . . . 76.1(2) no
    N1 C1 C2 C3 . . . . -174.45(17) no
    C6 C1 C2 C3 . . . . 0.8(3) no
    N1 C1 C6 C5 . . . . 175.42(16) no
    N1 C1 C6 C7 . . . . -3.2(3) no
    C2 C1 C6 C5 . . . . 0.1(2) no
    C2 C1 C6 C7 . . . . -178.55(17) no
    C1 C2 C3 C4 . . . . -1.1(3) no
    C2 C3 C4 C5 . . . . 0.6(3) no
    C3 C4 C5 C6 . . . . 0.3(3) no
    C4 C5 C6 C1 . . . . -0.6(3) no
    C4 C5 C6 C7 . . . . 178.08(18) no
    C1 C6 C7 C8 . . . . -32.0(3) no
    C5 C6 C7 C8 . . . . 149.4(2) no
    C6 C7 C8 C9 . . . . -1.0(3) no
    C7 C8 C9 C10 . . . . 31.6(3) no
    C7 C8 C9 C14 . . . . -147.9(2) no
    C8 C9 C10 N1 . . . . 6.2(3) no
    C8 C9 C10 C11 . . . . -177.34(17) no
    C14 C9 C10 N1 . . . . -174.34(16) no
    C14 C9 C10 C11 . . . . 2.1(3) no
    C8 C9 C14 C13 . . . . 177.84(19) no
    C10 C9 C14 C13 . . . . -1.7(3) no
    N1 C10 C11 C12 . . . . 175.13(17) no
    C9 C10 C11 C12 . . . . -1.2(3) no
    C10 C11 C12 C13 . . . . -0.2(3) no
    C11 C12 C13 C14 . . . . 0.8(3) no
    C12 C13 C14 C9 . . . . 0.2(3) no
    N1 C15 C16 N2 . . . . -153.38(16) no
    N1 C15 C16 C17 . . . . 30.0(3) no
    N2 C16 C17 N4 . . . . 0.5(2) no
    C15 C16 C17 N4 . . . . 177.41(17) no
    N4 C18 C19 C20 . . . . -93.75(18) no
    N4 C18 C19 C24 . . . . 83.06(19) no
    C18 C19 C20 C21 . . . . 176.83(15) no
    C24 C19 C20 C21 . . . . -0.02(19) no
    C18 C19 C24 C23 . . . . -176.77(15) no
    C20 C19 C24 C23 . . . . 0.0(2) no
    C19 C20 C21 C22 . . . . 0.0(2) no
    C20 C21 C22 C23 . . . . 0.0(2) no
    C21 C22 C23 C24 . . . . 0.0(2) no
    C22 C23 C24 C19 . . . . 0.0(2) no
loop_
    _geom_hbond_atom_site_label_D
    _geom_hbond_atom_site_label_H
    _geom_hbond_atom_site_label_A
    _geom_hbond_site_symmetry_A
    _geom_hbond_distance_DH
    _geom_hbond_distance_HA
    _geom_hbond_distance_DA
    _geom_hbond_angle_DHA
    _geom_hbond_publ_flag
    C18 H18A Cg2 2_656 0.97 2.83 3.600(2) 137 yes
    C20 H20 Cg1 2_656 0.93 2.79 3.642(2) 153 yes
_iucr_refine_instructions_details
;
TITL I         P 21/C       R   0.04
CELL  1.54178 11.43390 11.71400 14.45270 90.00000 98.61000 90.00000
ZERR 4  0.00100  0.00120  0.00130  0.00000  0.00400  0.00000
LATT 1
SYMM -X, Y+ 0.50000, -Z+ 0.50000
SFAC C H N
UNIT 96 80 16
TEMP 23
L.S. 9
FMAP 2
PLAN 10
ACTA
BOND $H
CONF
WGHT    0.067200    0.668000
EXTI    0.002231
FVAR       0.20074
N1    3    0.435686    0.094443    0.810256    11.00000    0.03248    0.04123 =
         0.03771    0.00177   -0.00284   -0.00227
N2    3    0.759670    0.071291    0.845377    11.00000    0.03830    0.05994 =
         0.07685   -0.02192    0.00539   -0.00137
N3    3    0.838162    0.153408    0.847876    11.00000    0.04106    0.06619 =
         0.07755   -0.02655    0.01008   -0.00548
N4    3    0.780717    0.251992    0.849900    11.00000    0.04113    0.05785 =
         0.03962   -0.00842    0.00162   -0.01231
C1    1    0.425701    0.132264    0.715001    11.00000    0.03423    0.03562 =
         0.03607   -0.00367   -0.00319   -0.00588
C2    1    0.500347    0.090931    0.654736    11.00000    0.03990    0.04662 =
         0.04465   -0.00629   -0.00013   -0.00104
AFIX  43
H2    2    0.553535    0.032778    0.674752    11.00000   -1.20000
AFIX   0
C3    1    0.496401    0.135233    0.565540    11.00000    0.05178    0.06482 =
         0.04217   -0.00961    0.00780   -0.00802
AFIX  43
H3    2    0.547828    0.107529    0.526706    11.00000   -1.20000
AFIX   0
C4    1    0.416934    0.220015    0.533814    11.00000    0.06076    0.06395 =
         0.03847    0.00344   -0.00080   -0.01416
AFIX  43
H4    2    0.413830    0.249275    0.473678    11.00000   -1.20000
AFIX   0
C5    1    0.342035    0.260840    0.592626    11.00000    0.04996    0.04504 =
         0.04785    0.00541   -0.00912   -0.00403
AFIX  43
H5    2    0.288164    0.317844    0.571066    11.00000   -1.20000
AFIX   0
C6    1    0.344460    0.219229    0.683808    11.00000    0.03858    0.03442 =
         0.04309   -0.00151   -0.00354   -0.00480
C7    1    0.264688    0.269819    0.742192    11.00000    0.04547    0.03565 =
         0.05837   -0.00262    0.00107    0.00366
AFIX  43
H7    2    0.245585    0.346302    0.731292    11.00000   -1.20000
AFIX   0
C8    1    0.216040    0.218433    0.809587    11.00000    0.04191    0.04995 =
         0.05889   -0.01190    0.00790    0.00359
AFIX  43
H8    2    0.167797    0.263471    0.841077    11.00000   -1.20000
AFIX   0
C9    1    0.229976    0.100107    0.839264    11.00000    0.03945    0.04975 =
         0.03995   -0.00611    0.00284   -0.00339
C10   1    0.333674    0.037021    0.835788    11.00000    0.03740    0.04449 =
         0.03288   -0.00203   -0.00182   -0.00619
C11   1    0.337867   -0.076989    0.861845    11.00000    0.04393    0.04971 =
         0.04897    0.00701   -0.00377   -0.00507
AFIX  43
H11   2    0.406053   -0.119051    0.858357    11.00000   -1.20000
AFIX   0
C12   1    0.242206   -0.129487    0.893031    11.00000    0.06006    0.05817 =
         0.06018    0.01686   -0.00191   -0.01464
AFIX  43
H12   2    0.246339   -0.206115    0.910039    11.00000   -1.20000
AFIX   0
C13   1    0.141146   -0.067617    0.898681    11.00000    0.05213    0.08002 =
         0.06521    0.01369    0.01200   -0.01773
AFIX  43
H13   2    0.077006   -0.101972    0.920207    11.00000   -1.20000
AFIX   0
C14   1    0.135613    0.045053    0.872359    11.00000    0.04283    0.07321 =
         0.05816    0.00132    0.01083   -0.00362
AFIX  43
H14   2    0.067048    0.086174    0.876624    11.00000   -1.20000
AFIX   0
C15   1    0.548283    0.042032    0.850299    11.00000    0.03678    0.04652 =
         0.04781    0.00480   -0.00659   -0.00075
AFIX  23
H15A  2    0.559346   -0.027434    0.816118    11.00000   -1.20000
H15B  2    0.544703    0.021122    0.914755    11.00000   -1.20000
AFIX   0
C16   1    0.652105    0.118242    0.847645    11.00000    0.03471    0.04867 =
         0.03514   -0.00342   -0.00397   -0.00106
C17   1    0.664730    0.233041    0.851049    11.00000    0.03559    0.05206 =
         0.05210    0.00132   -0.00062    0.00002
AFIX  43
H17   2    0.605919    0.287289    0.853631    11.00000   -1.20000
AFIX   0
C18   1    0.847161    0.358968    0.860753    11.00000    0.05665    0.06466 =
         0.04515    0.00027    0.00324   -0.02226
AFIX  23
H18A  2    0.803265    0.417952    0.823305    11.00000   -1.20000
H18B  2    0.922367    0.349011    0.838376    11.00000   -1.20000
PART 1
AFIX  66
C19   1    0.868389    0.395203    0.960723    11.00000    0.03523    0.03822 =
         0.04218    0.00268    0.00054   -0.00972
C20   1    0.789407    0.470306    0.992933    11.00000    0.04568    0.05181 =
         0.07533   -0.00758    0.00802   -0.00382
AFIX  43
H20   2    0.726681    0.500137    0.951612    11.00000   -1.20000
AFIX  65
C21   1    0.804177    0.500823    1.086902    11.00000    0.07336    0.07947 =
         0.08323   -0.03037    0.03166   -0.02542
AFIX  43
H21   2    0.751332    0.551071    1.108452    11.00000   -1.20000
AFIX  65
C22   1    0.897929    0.456237    1.148662    11.00000    0.10732    0.08823 =
         0.05060   -0.01487    0.02496   -0.04873
AFIX  43
H22   2    0.907810    0.476655    1.211534    11.00000   -1.20000
AFIX  65
C23   1    0.976912    0.381134    1.116453    11.00000    0.08004    0.08123 =
         0.06303    0.02457   -0.03188   -0.03265
AFIX  43
H23   2    1.039638    0.351304    1.157775    11.00000   -1.20000
AFIX  65
C24   1    0.962143    0.350617    1.022485    11.00000    0.04371    0.04813 =
         0.06178    0.00764   -0.00640   -0.00406
AFIX  43
H24   2    1.014988    0.300368    1.000935    11.00000   -1.20000
HKLF 4
REM  I         P 21/C       R   0.04
REM R1 =  0.0472 for   2742 Fo > 4sig(Fo)  and  0.0536 for all   3160 data
REM    242 parameters refined using      0 restraints
END
WGHT      0.0672      0.6657
REM Highest difference peak  0.373,  deepest hole -0.351,  1-sigma level  0.035
Q1    1   0.8670  0.4556  1.1270  11.00000  0.05    0.37
Q2    1   0.8117  0.4641  1.0282  11.00000  0.05    0.30
Q3    1   0.9667  0.4068  1.1147  11.00000  0.05    0.23
Q4    1   0.8559  0.3922  0.9803  11.00000  0.05    0.20
Q5    1   1.0250  0.3136  1.0974  11.00000  0.05    0.18
Q6    1   0.7249  0.1475  0.7985  11.00000  0.05    0.14
Q7    1   0.5905  0.2705  0.7770  11.00000  0.05    0.13
Q8    1   0.9598  0.2979  0.8625  11.00000  0.05    0.11
Q9    1   0.7973  0.4963  1.1822  11.00000  0.05    0.11
Q10   1   0.3645  0.2469  0.6548  11.00000  0.05    0.10
;
