# Supplementary material for: 5-[(1-Benzyl-1H-1,2,3-triazol-4-yl)meth­yl]-5H-dibenzo[b,f]azepine
Source: Acta Crystallogr Sect E Struct Rep Online. 2013 Nov 13;69(Pt 12):o1763. doi: 10.1107/S1600536813030547 (PMC3885037; doi:10.1107/S1600536813030547)
Supplement: Supplementary file 2 [file e-69-o1763-Isup2.hkl]

# 
# h,k,l, Fc-squared, Fo-squared, sigma(Fo-squared) and status flag 
# 
data_I
_shelx_title ' I         P 21/C       R   0.04' 
_shelx_refln_list_code          4 
_shelx_F_calc_maximum      179.28 
_exptl_crystal_F_000       768.00 
_reflns_d_resolution_high  0.8528 
 
loop_ 
 _symmetry_equiv_pos_as_xyz 
 'x, y, z' 
 '-x, y+1/2, -z+1/2' 
 '-x, -y, -z' 
 'x, -y-1/2, z-1/2' 
 
_cell_length_a    11.4339 
_cell_length_b    11.7140 
_cell_length_c    14.4527 
_cell_angle_alpha  90.000 
_cell_angle_beta   98.610 
_cell_angle_gamma  90.000 
 
_shelx_F_squared_multiplier     1.000 
 
loop_ 
 _refln_index_h 
 _refln_index_k 
 _refln_index_l 
 _refln_F_squared_calc 
 _refln_F_squared_meas 
 _refln_F_squared_sigma 
 _refln_observed_status 
   1   0   0     2121.83     1917.49     75.36 o 
   2   0   0     8345.22     8062.27    221.81 o 
   3   0   0     4797.88     4772.38    132.01 o 
   4   0   0       92.34       67.41      3.24 o 
   5   0   0      827.22      851.90     36.17 o 
   6   0   0      553.82      571.73     19.66 o 
   7   0   0      314.76      273.83      6.66 o 
   8   0   0       73.55       66.18      2.44 o 
   9   0   0     1855.81     1785.27     29.79 o 
  10   0   0     1122.59     1071.85     28.41 o 
  11   0   0      686.80      665.29     32.85 o 
  12   0   0      195.77      162.57     11.80 o 
  13   0   0      155.95      170.86      8.44 o 
   1   1   0      873.03      874.58     17.22 o 
   2   1   0    10732.25    10328.45    200.57 o 
   3   1   0       33.52       44.53      1.55 o 
   4   1   0      159.16      180.78      4.56 o 
   5   1   0      763.66      761.47     23.10 o 
   6   1   0      113.10      131.75      4.12 o 
   7   1   0      210.22      222.23      3.73 o 
   8   1   0        4.56        7.53      0.68 o 
   9   1   0      342.08      346.63      5.70 o 
  10   1   0        0.01        1.04      0.80 o 
  11   1   0        5.61        7.17      1.04 o 
  12   1   0       64.84       64.95      2.49 o 
  13   1   0        5.32        5.65      1.55 o 
   0   2   0      380.50      321.02     12.73 o 
   1   2   0      746.91      704.33     14.10 o 
   2   2   0     1177.34     1173.19     23.25 o 
   3   2   0     5445.22     5657.87    110.46 o 
   4   2   0       36.69       47.74      1.92 o 
   5   2   0      474.22      423.30     13.81 o 
   6   2   0        3.82        0.33      0.44 o 
   7   2   0      121.28      163.64      2.74 o 
   8   2   0        0.03        1.24      0.50 o 
   9   2   0       37.46       37.77      1.43 o 
  10   2   0        0.60        0.98      0.69 o 
  11   2   0        0.16        0.55      0.80 o 
  12   2   0       52.70       55.54      2.75 o 
  13   2   0       22.53       15.14      2.48 o 
   1   3   0     9684.32     9980.16    287.24 o 
   2   3   0      333.92      377.35      7.87 o 
   3   3   0      120.83      129.38      3.32 o 
   4   3   0      350.54      361.66      9.52 o 
   5   3   0      352.06      384.16     18.65 o 
   6   3   0       14.74       21.03      0.93 o 
   7   3   0        1.06        3.88      0.56 o 
   8   3   0        0.17        2.46      0.57 o 
   9   3   0      531.08      563.16      8.62 o 
  10   3   0       17.66       13.71      1.05 o 
  11   3   0       23.65       21.11      1.41 o 
  12   3   0        8.94        5.86      1.15 o 
   1   4   0      369.02      359.87     16.56 o 
   2   4   0     5832.67     5900.15    132.87 o 
   3   4   0      774.71      773.84     17.49 o 
   4   4   0      148.13      176.63      6.65 o 
   5   4   0       44.41       40.36      1.69 o 
   6   4   0       18.15        9.72      0.97 o 
   7   4   0      496.99      466.58      8.71 o 
   8   4   0      193.57      185.07      3.81 o 
   9   4   0      366.97      396.79      7.08 o 
  10   4   0       71.88       76.87      2.38 o 
  11   4   0       60.67       72.28      3.46 o 
  12   4   0       47.43       50.65      2.14 o 
   1   5   0      436.95      416.15      9.81 o 
   2   5   0       14.33       12.41      1.49 o 
   4   5   0      514.99      541.17     12.41 o 
   5   5   0      805.14      753.62     14.15 o 
   6   5   0       10.78        8.56      0.78 o 
   7   5   0       64.93       57.26      1.84 o 
   8   5   0      436.11      440.97      8.02 o 
   9   5   0      211.22      212.83      4.37 o 
  10   5   0        9.47       11.68      1.29 o 
  11   5   0       50.90       61.49      2.41 o 
  12   5   0        6.70        5.42      1.04 o 
   2   6   0      555.52      537.86     21.65 o 
   3   6   0      126.96      127.39      6.70 o 
   4   6   0        8.50       20.51      1.36 o 
   5   6   0       52.32       52.31      2.44 o 
   6   6   0       38.58       38.12      2.17 o 
   7   6   0      224.28      223.41      4.91 o 
   8   6   0       77.34       79.06      2.35 o 
   9   6   0      400.23      388.40     10.40 o 
  10   6   0       95.89       85.81      2.48 o 
  11   6   0       78.99       77.56      2.54 o 
   1   7   0        0.27        0.99      1.23 o 
   2   7   0       36.25       33.53      2.54 o 
   3   7   0       78.42       77.66      2.45 o 
   4   7   0      535.82      538.99     14.04 o 
   5   7   0      666.82      606.61     11.78 o 
   6   7   0       42.84       56.39      2.67 o 
   7   7   0        9.13       12.20      1.45 o 
   8   7   0        5.57        5.44      1.52 o 
   9   7   0       71.72       70.63      2.35 o 
  10   7   0       18.73       15.10      1.17 o 
  11   7   0        2.08        2.71      1.04 o 
   0   8   0     1336.21     1262.29     48.18 o 
   1   8   0       36.61       27.18      2.46 o 
   2   8   0       49.16       53.98      3.39 o 
   3   8   0        3.48        4.99      1.55 o 
   4   8   0       37.22       35.28      1.92 o 
   5   8   0      176.47      156.37      4.19 o 
   6   8   0       16.05       13.04      1.42 o 
   7   8   0       40.91       48.39      2.55 o 
   8   8   0        0.29       -0.90      0.90 o 
   9   8   0        6.91        9.96      1.23 o 
  10   8   0        0.25        0.62      0.90 o 
   1   9   0       51.33       43.46      3.33 o 
   2   9   0      197.21      225.14      8.07 o 
   3   9   0        2.08        3.18      1.65 o 
   4   9   0      197.31      193.88      5.76 o 
   5   9   0      150.52      158.70      9.81 o 
   6   9   0       35.21       20.49      1.76 o 
   7   9   0       16.91       14.25      1.50 o 
   8   9   0        5.28        4.21      1.05 o 
   9   9   0        0.22        0.98      1.46 o 
   0  10   0      157.06      162.15      9.44 o 
   1  10   0       44.47       34.90      3.16 o 
   2  10   0       12.64       14.83      2.33 o 
   3  10   0        8.81        8.69      2.02 o 
   4  10   0       10.10       15.14      2.73 o 
   5  10   0        9.26       15.26      1.91 o 
   6  10   0       14.01       12.85      1.73 o 
   7  10   0        6.74        6.95      1.37 o 
   8  10   0        0.66       -0.43      1.12 o 
   9  10   0        0.03       -0.99      0.99 o 
   1  11   0       79.23       69.39      4.38 o 
   2  11   0        0.04        0.08      1.61 o 
   3  11   0        7.57       11.17      2.48 o 
   4  11   0        7.98        9.18      2.48 o 
   5  11   0        7.82       12.16      2.48 o 
   6  11   0       12.85        0.00      1.24 o 
   7  11   0        6.02        3.10      1.08 o 
   0  12   0       48.69       51.38      5.21 o 
   1  12   0        8.38        7.59      2.01 o 
   2  12   0       10.63       14.64      2.73 o 
   3  12   0        3.21        0.25      1.74 o 
   4  12   0       16.43       23.08      2.98 o 
   5  12   0        0.04       -0.74      1.49 o 
   6  12   0        2.24        1.24      1.24 o 
   1  13   0        2.32        4.96      2.48 o 
   2  13   0        0.12       -0.50      1.99 o 
   3  13   0        1.33        4.47      1.99 o 
 -13   1   1      105.70      103.09      3.38 o 
 -12   1   1       99.22      101.29      3.11 o 
 -11   1   1       91.45       91.50      2.83 o 
 -10   1   1     1429.23     1453.74     22.91 o 
  -9   1   1      279.54      311.99      5.73 o 
  -8   1   1        6.84        4.58      0.64 o 
  -7   1   1      116.64       99.57      1.92 o 
  -6   1   1        0.20       -0.50      0.99 o 
  -5   1   1      143.68      116.82      5.18 o 
  -4   1   1      352.15      286.25      6.56 o 
  -3   1   1      256.02      271.50      6.00 o 
  -2   1   1      836.95      894.55     17.78 o 
  -1   1   1     5837.13     6011.39    116.81 o 
   0   1   1       65.47       54.36      1.46 o 
   1   1   1       80.23       88.78      2.24 o 
   2   1   1     4428.47     4684.34     91.46 o 
   3   1   1     1783.39     1800.67     35.78 o 
   4   1   1     1099.87      895.99     18.60 o 
   5   1   1      719.01      656.87     20.35 o 
   6   1   1      275.34      328.85      9.39 o 
   7   1   1       54.32       46.72      1.17 o 
   8   1   1        5.63        5.35      0.62 o 
   9   1   1      119.70      131.06      2.81 o 
  10   1   1       24.28       27.76      1.43 o 
  11   1   1       21.31       20.80      1.53 o 
  12   1   1        6.01        8.42      1.15 o 
 -13   2   1      116.92      107.02      5.46 o 
 -12   2   1       35.45       33.66      1.76 o 
 -11   2   1       51.72       52.29      2.00 o 
 -10   2   1       14.77       16.97      1.15 o 
  -9   2   1      185.18      183.67      3.31 o 
  -8   2   1        6.37        8.28      0.71 o 
  -7   2   1        2.43        3.71      0.64 o 
  -6   2   1        1.04        4.47      0.69 o 
  -5   2   1      469.90      461.30     14.87 o 
  -4   2   1      804.99      734.45     15.35 o 
  -3   2   1      115.90      120.40      3.58 o 
  -2   2   1    10933.98    11463.89    222.40 o 
  -1   2   1     3598.74     3465.90     67.50 o 
   0   2   1    16072.44    17246.81    578.52 o 
   1   2   1     2036.35     2058.72     40.35 o 
   2   2   1       35.09       42.37      1.39 o 
   3   2   1     1401.49     1348.72     27.11 o 
   4   2   1       96.56      131.93      4.30 o 
   5   2   1       19.05       23.48      2.72 o 
   6   2   1        3.82        5.12      0.55 o 
   7   2   1      121.01      137.83      2.41 o 
   8   2   1      281.71      319.29      4.79 o 
   9   2   1      140.06      140.32      2.70 o 
  10   2   1      150.79      151.60      3.51 o 
  11   2   1      223.59      225.42      4.63 o 
  12   2   1       62.83       70.90      2.67 o 
 -13   3   1       47.24       48.90      3.72 o 
 -12   3   1        0.20       -0.82      1.13 o 
 -11   3   1       40.95       39.34      2.07 o 
 -10   3   1        0.27        0.34      0.68 o 
  -9   3   1      118.17      115.63      2.49 o 
  -8   3   1        0.20        1.77      1.16 o 
  -7   3   1       39.90       28.64      1.18 o 
  -6   3   1       95.14       81.36      1.93 o 
  -5   3   1      421.12      378.06     12.65 o 
  -4   3   1     1971.80     2043.47     40.68 o 
  -3   3   1      806.81      845.19     17.13 o 
  -2   3   1     7306.71     7281.56    141.56 o 
  -1   3   1      105.92      131.32      6.09 o 
   0   3   1      486.55      570.20     13.19 o 
   1   3   1      635.93      595.40     13.79 o 
   2   3   1     7018.88     6944.84    135.22 o 
   3   3   1       19.85       14.02      1.02 o 
   4   3   1     1111.72     1244.66     29.38 o 
   5   3   1     2703.01     2563.14    103.25 o 
   6   3   1      115.80      109.66      3.46 o 
   7   3   1      761.30      776.02     10.25 o 
   8   3   1      205.70      216.29      3.57 o 
   9   3   1       10.96       10.71      0.84 o 
  10   3   1      106.18      127.60      3.07 o 
  11   3   1       69.95       77.71      2.73 o 
  12   3   1        0.26       -0.71      0.95 o 
 -12   4   1        1.66        1.62      1.01 o 
 -11   4   1        0.03        0.61      1.01 o 
 -10   4   1        8.69        7.67      0.95 o 
  -9   4   1       10.48       15.26      1.12 o 
  -8   4   1       66.88       85.81      2.32 o 
  -7   4   1       13.22       28.60      1.29 o 
  -6   4   1      775.23      737.96     11.61 o 
  -5   4   1      510.23      463.73      7.96 o 
  -4   4   1      183.79      180.22      5.46 o 
  -3   4   1        1.87        6.42      0.69 o 
  -2   4   1      366.80      402.34     10.56 o 
  -1   4   1        3.59        1.24      1.49 o 
   0   4   1     1923.85     2003.28     39.20 o 
   1   4   1      681.76      765.83     21.10 o 
   2   4   1       14.34        8.06      0.89 o 
   3   4   1      861.96      847.09     20.12 o 
   4   4   1     1362.55     1362.00     53.52 o 
   5   4   1       47.20       25.33      1.32 o 
   6   4   1      428.72      435.35      8.70 o 
   7   4   1       39.39       37.25      1.38 o 
   8   4   1       34.77       40.18      1.49 o 
   9   4   1      115.81      106.92      2.50 o 
  10   4   1       47.40       49.53      1.94 o 
  11   4   1        0.03        0.82      1.00 o 
  12   4   1        0.00       -0.25      0.93 o 
 -12   5   1        0.03        0.38      0.94 o 
 -11   5   1       52.21       57.75      2.43 o 
 -10   5   1       30.49       27.92      1.59 o 
  -9   5   1      202.96      214.66      4.45 o 
  -8   5   1      168.38      167.00      3.63 o 
  -7   5   1       45.95       44.18      3.45 o 
  -6   5   1        2.60        9.14      0.84 o 
  -5   5   1      147.88      139.34      3.31 o 
  -4   5   1      627.35      631.23     16.89 o 
  -3   5   1       25.05       16.63      1.74 o 
  -2   5   1     1078.30     1101.06     44.71 o 
  -1   5   1      613.14      639.76     26.16 o 
   0   5   1      417.30      409.57     12.05 o 
   1   5   1      227.57      217.12      8.89 o 
   2   5   1      749.55      628.17     25.92 o 
   4   5   1      626.98      663.31     17.68 o 
   5   5   1     1218.50     1129.12     19.40 o 
   6   5   1     1206.86     1284.99     22.16 o 
   7   5   1       21.04       21.29      1.35 o 
   8   5   1        0.32        0.58      0.65 o 
   9   5   1       11.33        9.50      0.96 o 
  10   5   1        0.98        0.64      0.71 o 
  11   5   1        7.91        5.13      1.01 o 
  12   5   1       15.98       10.53      1.27 o 
 -12   6   1       13.05       11.17      2.48 o 
 -11   6   1        0.39        0.80      0.92 o 
 -10   6   1       50.43       51.49      2.67 o 
  -9   6   1       27.95       28.89      2.02 o 
  -8   6   1      121.13      107.05      3.14 o 
  -7   6   1      160.21      158.70      3.48 o 
  -6   6   1      143.89      168.91      4.16 o 
  -5   6   1      264.22      259.64      6.35 o 
  -4   6   1      147.77      178.39      4.66 o 
  -3   6   1      578.93      607.53     13.63 o 
   2   6   1      362.18      362.25     15.17 o 
   3   6   1      187.61      161.45      7.95 o 
   4   6   1      243.14      201.15      5.03 o 
   5   6   1        3.43       10.13      0.92 o 
   6   6   1        0.04        1.59      0.67 o 
   7   6   1       11.75        9.99      0.97 o 
   8   6   1       79.91       86.39      2.44 o 
   9   6   1      196.27      220.00      5.49 o 
  10   6   1        0.03        0.07      0.74 o 
  11   6   1        0.11       -0.86      0.86 o 
 -11   7   1       43.88       47.72      3.03 o 
 -10   7   1       37.21       27.82      1.55 o 
  -9   7   1       19.97       24.06      1.39 o 
  -8   7   1       35.02       40.93      1.96 o 
  -7   7   1      217.64      226.05      5.53 o 
  -6   7   1        1.98        1.48      0.86 o 
  -5   7   1      361.14      339.51      7.43 o 
  -4   7   1      143.19      128.64      3.49 o 
  -3   7   1       81.96       79.65      2.76 o 
  -2   7   1       28.24       31.36      1.92 o 
  -1   7   1       12.38        3.92      1.31 o 
   0   7   1      929.15      801.51     22.12 o 
   1   7   1      348.06      330.14     10.11 o 
   2   7   1        0.39        0.74      1.24 o 
   3   7   1       11.85        5.63      1.12 o 
   4   7   1       16.34       18.14      1.82 o 
   5   7   1      315.32      357.84      8.46 o 
   6   7   1      291.21      289.35      5.99 o 
   7   7   1       63.52       58.65      2.20 o 
   8   7   1       46.70       56.35      2.18 o 
   9   7   1       34.61       34.79      1.70 o 
  10   7   1        3.94        5.09      0.86 o 
  11   7   1        8.38        6.82      1.31 o 
 -10   8   1        2.63        1.41      0.95 o 
  -9   8   1       60.17       72.47      2.88 o 
  -8   8   1        1.58        1.38      0.86 o 
  -7   8   1      294.85      299.46      8.28 o 
  -6   8   1      166.91      176.78      4.70 o 
  -5   8   1      232.98      260.21      6.05 o 
  -4   8   1        1.47        6.30      1.06 o 
  -3   8   1       14.38        9.97      1.17 o 
  -2   8   1       17.55       19.65      2.19 o 
  -1   8   1      290.32      305.64     11.18 o 
   0   8   1       17.70       23.07      2.26 o 
   1   8   1        3.24        0.12      1.74 o 
   2   8   1       20.39       17.06      2.08 o 
   3   8   1        7.18        8.93      2.23 o 
   4   8   1      470.81      464.58     13.69 o 
   5   8   1        0.27        0.76      0.95 o 
   6   8   1       20.65       13.65      1.70 o 
   7   8   1       78.77       84.49      3.24 o 
   8   8   1        0.01        1.27      0.86 o 
   9   8   1       16.11       13.91      1.12 o 
  10   8   1       23.67       30.98      1.79 o 
 -10   9   1        8.73        6.50      1.13 o 
  -9   9   1       29.46       32.11      1.79 o 
  -8   9   1        3.16        1.01      0.90 o 
  -7   9   1       38.44       39.11      2.28 o 
  -6   9   1       45.43       39.09      2.11 o 
  -5   9   1      151.23      143.25      4.04 o 
  -4   9   1      589.16      656.03     14.85 o 
  -3   9   1      114.59      110.21      5.12 o 
  -2   9   1       31.13       36.99      3.04 o 
  -1   9   1       22.95       24.97      2.54 o 
   0   9   1      137.70      143.16      5.88 o 
   1   9   1       26.28       26.86      2.63 o 
   2   9   1        1.58        4.52      1.61 o 
   3   9   1      198.70      206.63     10.68 o 
   4   9   1      145.20      167.60      8.94 o 
   5   9   1      227.75      233.63      7.60 o 
   6   9   1        0.08       -0.86      1.13 o 
   7   9   1      180.12      173.30      6.06 o 
   8   9   1       57.79       59.47      3.47 o 
   9   9   1        1.44        0.60      1.01 o 
  -9  10   1      163.36      172.45      5.35 o 
  -8  10   1       51.06       60.41      2.86 o 
  -7  10   1        5.39       10.51      2.61 o 
  -6  10   1      185.96      189.71      6.41 o 
  -5  10   1       12.17       16.85      1.82 o 
  -4  10   1      212.34      226.49      8.27 o 
  -3  10   1       26.59       28.62      2.86 o 
  -2  10   1      252.22      275.22      9.56 o 
  -1  10   1        1.47        0.10      1.66 o 
   0  10   1      137.20      149.85      6.32 o 
   1  10   1      181.42      166.68      9.44 o 
   2  10   1       36.33       51.38      5.21 o 
   3  10   1      232.49      213.61     10.93 o 
   4  10   1      238.26      262.06     12.42 o 
   5  10   1       39.45       44.92      4.22 o 
   6  10   1      115.98      113.61     13.03 o 
   7  10   1       25.82       29.48      3.47 o 
   8  10   1       30.81       34.58      2.15 o 
  -7  11   1        0.14        1.82      1.24 o 
  -6  11   1        0.02        1.70      1.19 o 
  -5  11   1        0.02        1.74      1.49 o 
  -4  11   1        0.33       -0.47      1.50 o 
  -3  11   1        0.39       -0.65      1.47 o 
  -2  11   1       81.04       84.89      4.59 o 
  -1  11   1        0.01        2.60      1.66 o 
   0  11   1        0.36       -1.61      2.11 o 
   1  11   1        0.05       -0.22      1.73 o 
   2  11   1        9.94        9.68      2.73 o 
   3  11   1        8.10        6.45      2.48 o 
   4  11   1       21.23       12.16      2.48 o 
   5  11   1       95.26       97.32      5.96 o 
   6  11   1       95.17      107.50      5.71 o 
   7  11   1        1.58        2.73      1.24 o 
  -6  12   1       24.29       27.80      2.48 o 
  -5  12   1       22.00       20.10      2.23 o 
  -4  12   1        2.45        6.70      1.99 o 
  -3  12   1        0.03        0.47      1.99 o 
  -2  12   1        1.63        1.97      1.73 o 
  -1  12   1       44.11       54.45      3.67 o 
   0  12   1       11.42        7.94      2.73 o 
   1  12   1       95.74       99.30      6.70 o 
   2  12   1        3.95        3.47      2.23 o 
   3  12   1        0.60        0.50      1.74 o 
   4  12   1       82.00       80.68      5.21 o 
   5  12   1        0.25        0.50      1.49 o 
   6  12   1        2.34        1.74      1.24 o 
  -1  13   1       37.84       40.95      4.22 o 
   0  13   1        0.07        0.99      2.23 o 
   1  13   1        3.64        4.71      2.23 o 
   2  13   1       34.70       39.71      3.72 o 
   3  13   1       21.98       22.83      2.73 o 
 -13   0   2        9.19        8.31      1.79 o 
 -12   0   2       85.46       82.17      4.10 o 
 -11   0   2      375.13      406.15     11.50 o 
 -10   0   2       14.63       12.58      1.84 o 
  -9   0   2       83.39       99.85      4.20 o 
  -8   0   2        2.18        0.23      0.95 o 
  -7   0   2      235.12      198.37      4.89 o 
  -6   0   2      215.51      282.73     11.18 o 
  -5   0   2      555.22      579.49     25.40 o 
  -4   0   2      272.21      287.85      9.23 o 
  -3   0   2      183.46      239.94      7.73 o 
  -2   0   2      722.92      704.92     20.01 o 
   0   0   2     2442.47     2592.42     72.65 o 
   1   0   2     2277.86     2268.48     62.96 o 
   2   0   2    13479.69    14176.88    389.43 o 
   3   0   2      100.44       91.93      3.86 o 
   4   0   2      157.86      114.13      7.58 o 
   5   0   2      715.62      590.85     26.42 o 
   6   0   2      245.02      251.95      5.45 o 
   7   0   2       93.12       98.99      2.57 o 
   8   0   2      225.00      216.01      4.70 o 
   9   0   2      384.44      394.49      7.74 o 
  10   0   2      445.77      501.27     11.15 o 
  11   0   2       20.52       27.50      2.27 o 
  12   0   2      187.70      181.23     16.27 o 
 -13   1   2      206.63      187.56      8.57 o 
 -12   1   2       88.98       95.50      3.11 o 
 -11   1   2       11.31       10.82      1.23 o 
 -10   1   2      191.52      195.55      4.31 o 
  -9   1   2       34.62       32.20      2.03 o 
  -8   1   2      124.72      121.39      2.58 o 
  -7   1   2       10.58       11.99      0.73 o 
  -6   1   2        7.37        6.20      1.74 o 
  -5   1   2        6.05        4.47      1.31 o 
  -4   1   2      252.98      230.02      5.47 o 
  -3   1   2     1820.40     1806.87     35.70 o 
  -2   1   2     9548.16    10220.04    198.36 o 
  -1   1   2        0.74        2.65      0.98 o 
   0   1   2      801.66      729.06     14.93 o 
   1   1   2     4745.19     4635.94     90.31 o 
   2   1   2     3508.75     3341.66     65.45 o 
   3   1   2     4205.06     3864.23     75.89 o 
   4   1   2      156.80      166.53      5.16 o 
   5   1   2     2596.70     2308.16     65.81 o 
   6   1   2       29.29       33.14      1.11 o 
   7   1   2        4.09       12.09      3.30 o 
   8   1   2       19.39       22.51      2.00 o 
   9   1   2      307.14      300.14      4.99 o 
  10   1   2        0.04        0.21      0.75 o 
  11   1   2        8.85        5.85      1.13 o 
  12   1   2        1.48        2.51      0.96 o 
 -13   2   2        5.37        3.83      1.37 o 
 -12   2   2       30.80       44.57      2.07 o 
 -11   2   2      105.53      107.82      3.53 o 
 -10   2   2      154.66      149.29      3.34 o 
  -9   2   2        0.87        4.14      0.71 o 
  -8   2   2      299.70      276.65      4.34 o 
  -7   2   2      739.57      808.86     12.99 o 
  -6   2   2        0.04        4.36      2.85 o 
  -5   2   2     4702.18     4751.94    132.56 o 
  -4   2   2       62.41       89.63      2.71 o 
  -3   2   2     2407.55     2624.38     59.57 o 
  -2   2   2     5428.81     5570.87    125.24 o 
  -1   2   2     6469.49     7063.29    137.18 o 
   0   2   2      462.32      472.18     11.09 o 
   1   2   2    20706.95    20146.97    390.93 o 
   2   2   2     6232.42     5870.37    114.40 o 
   3   2   2       15.56        9.08      0.88 o 
   4   2   2     1609.32     1452.47     34.07 o 
   5   2   2     2071.71     2026.07     82.34 o 
   6   2   2       87.39      123.32      2.14 o 
   7   2   2        2.55        2.90      0.51 o 
   8   2   2       71.62       86.70      1.91 o 
   9   2   2        7.77        4.59      0.73 o 
  10   2   2      267.86      277.60      4.85 o 
  11   2   2       77.84       49.83      1.97 o 
  12   2   2       15.69       12.22      1.34 o 
 -13   3   2       44.26       43.44      3.47 o 
 -12   3   2        2.55        1.42      1.20 o 
 -11   3   2       67.23       65.40      2.43 o 
 -10   3   2     1311.10     1337.90     18.75 o 
  -9   3   2      266.03      299.43      4.81 o 
  -8   3   2       80.89       82.53      2.08 o 
  -7   3   2      179.81      151.40      3.41 o 
  -6   3   2       35.96       44.92      1.33 o 
  -5   3   2        8.53       11.57      6.45 o 
  -4   3   2        6.75       10.07      0.98 o 
  -3   3   2     1227.21     1304.18     26.07 o 
  -2   3   2      438.29      480.98      9.82 o 
  -1   3   2     1443.73     1753.40     74.67 o 
   0   3   2       29.87       14.88      0.79 o 
   1   3   2       35.27       39.45      1.42 o 
   2   3   2     1348.56     1297.17     25.95 o 
   3   3   2     2694.30     2810.87     64.19 o 
   4   3   2     2664.21     2696.79     62.05 o 
   5   3   2       99.22       88.67      6.56 o 
   6   3   2      227.35      207.45      3.51 o 
   7   3   2      420.63      451.79      6.85 o 
   8   3   2        4.60        3.86      0.59 o 
   9   3   2       10.91        8.63      0.85 o 
  10   3   2       17.16       14.12      1.34 o 
  11   3   2       37.00       36.41      1.72 o 
  12   3   2        3.18        1.19      1.10 o 
 -12   4   2       32.54       27.17      1.72 o 
 -11   4   2        0.10        0.76      0.95 o 
 -10   4   2      217.09      201.26      4.36 o 
  -9   4   2       33.53       32.36      1.60 o 
  -8   4   2      974.81     1034.56     14.84 o 
  -7   4   2       42.69       53.71      1.67 o 
  -6   4   2       21.14       45.76      1.43 o 
  -5   4   2     4572.35     4476.17     74.79 o 
  -4   4   2       10.31       13.83      1.35 o 
  -3   4   2      500.79      526.02     10.95 o 
  -2   4   2     2741.87     2602.76     72.68 o 
  -1   4   2      430.16      452.57     19.17 o 
   0   4   2        4.91       11.67      1.23 o 
   1   4   2     1558.45     1600.55     46.76 o 
   2   4   2     3088.15     3281.35    100.44 o 
   3   4   2        1.01        1.74      1.05 o 
   5   4   2      142.00      166.46      4.16 o 
   6   4   2      790.22      816.50     11.59 o 
   7   4   2       32.12       33.85      1.33 o 
   8   4   2        0.76        1.49      0.60 o 
   9   4   2        2.65        3.75      0.76 o 
  10   4   2       49.95       39.54      1.72 o 
  11   4   2       11.01       14.39      1.30 o 
  12   4   2       11.98       10.25      1.15 o 
 -12   5   2       13.48       16.86      1.35 o 
 -11   5   2       49.94       40.87      2.08 o 
 -10   5   2       85.81      102.04      2.84 o 
  -9   5   2      169.37      172.83      3.88 o 
  -8   5   2       37.01       34.68      1.58 o 
  -7   5   2       89.86      118.10      2.80 o 
  -6   5   2      342.90      365.78      7.34 o 
  -5   5   2     1050.61      929.02     16.42 o 
  -4   5   2     3149.22     2996.43    105.22 o 
  -2   5   2      241.45      227.89     10.93 o 
  -1   5   2      568.45      631.79     26.15 o 
   0   5   2      690.66      650.74     26.92 o 
   1   5   2       74.22       51.89      2.48 o 
   4   5   2     2586.69     2457.85     49.85 o 
   5   5   2        1.55        7.38      0.80 o 
   6   5   2      651.00      692.75     11.12 o 
   7   5   2       26.83       29.90      1.61 o 
   8   5   2       14.47       13.57      0.98 o 
   9   5   2      270.58      249.78      4.91 o 
  10   5   2       31.31       27.31      1.45 o 
  11   5   2       44.61       36.61      1.86 o 
  12   5   2       25.53       21.51      2.23 o 
 -12   6   2        7.49        4.72      2.23 o 
 -11   6   2        7.65        7.85      1.69 o 
 -10   6   2       13.91       13.19      1.15 o 
  -9   6   2       17.17       18.94      1.26 o 
  -8   6   2      157.20      174.52      3.87 o 
  -7   6   2       73.73       61.98      2.42 o 
  -6   6   2      419.73      416.42      8.30 o 
  -5   6   2       29.87       26.20      1.53 o 
  -4   6   2      462.69      468.20     10.30 o 
  -3   6   2      660.02      582.99     11.01 o 
  -2   6   2       27.17       29.78      3.47 o 
   1   6   2        8.69        5.96      1.74 o 
   2   6   2      598.27      530.71     21.41 o 
   3   6   2      420.45      349.58      7.96 o 
   4   6   2     1611.22     1458.65     32.02 o 
   5   6   2       12.78        9.63      0.96 o 
   6   6   2       76.73       74.27      2.30 o 
   7   6   2      244.39      253.68      5.42 o 
   8   6   2      216.59      248.90      5.88 o 
   9   6   2       28.15       20.55      1.27 o 
  10   6   2        4.73        5.36      0.88 o 
  11   6   2        3.35        2.11      0.98 o 
 -11   7   2       10.34        9.16      1.48 o 
 -10   7   2        3.05        2.45      1.07 o 
  -9   7   2       13.36       17.33      1.53 o 
  -8   7   2       54.84       54.88      2.42 o 
  -7   7   2       15.17       20.45      1.57 o 
  -6   7   2        8.52       11.26      1.31 o 
  -5   7   2        7.01        9.12      1.11 o 
  -4   7   2       41.49       38.99      1.90 o 
  -3   7   2      146.32      176.71      4.37 o 
  -2   7   2      556.99      556.73     10.66 o 
  -1   7   2       58.84       60.51      2.48 o 
   0   7   2       35.13       28.22      2.71 o 
   1   7   2      220.30      194.76      9.69 o 
   2   7   2      106.51      135.56      7.45 o 
   3   7   2       21.57       15.64      2.48 o 
   4   7   2      180.64      168.91      4.59 o 
   5   7   2      343.13      355.45      7.43 o 
   6   7   2      899.57      959.72     17.07 o 
   7   7   2       75.86       64.74      2.24 o 
   8   7   2       33.46       45.32      1.90 o 
   9   7   2       77.84       87.50      2.58 o 
  10   7   2        9.22       12.12      1.05 o 
  11   7   2        9.70        9.93      1.99 o 
 -10   8   2       47.35       48.18      2.26 o 
  -9   8   2        0.25        0.05      0.89 o 
  -8   8   2        5.36        1.90      0.91 o 
  -7   8   2        0.12       -0.81      0.81 o 
  -6   8   2        0.22        0.11      0.93 o 
  -5   8   2     1019.86     1137.48     21.13 o 
  -4   8   2      121.60      110.82      3.34 o 
  -3   8   2      113.29      100.97      3.06 o 
  -2   8   2        1.23        0.44      0.80 o 
  -1   8   2      428.68      381.70     11.68 o 
   0   8   2        7.82        5.61      1.48 o 
   1   8   2      170.18      163.66      8.94 o 
   2   8   2       88.19       91.60      6.21 o 
   3   8   2      239.11      212.14     10.68 o 
   4   8   2       69.50       68.26      5.21 o 
   5   8   2      480.39      538.59     11.95 o 
   6   8   2      110.59      123.59      3.35 o 
   7   8   2      151.63      170.32      4.16 o 
   8   8   2       92.40       85.58      2.72 o 
   9   8   2        3.19        5.82      0.90 o 
  10   8   2        7.70        6.38      1.01 o 
 -10   9   2       28.76       24.19      1.66 o 
  -9   9   2        1.43        2.88      1.03 o 
  -8   9   2       43.86       44.44      2.30 o 
  -7   9   2       10.55       11.25      1.27 o 
  -6   9   2      173.45      198.54      5.08 o 
  -5   9   2      195.85      191.01      4.86 o 
  -4   9   2      232.08      230.27      5.45 o 
  -3   9   2        0.53        0.18      1.97 o 
  -2   9   2       17.31       13.56      2.08 o 
  -1   9   2       22.19       20.20      2.28 o 
   0   9   2       62.18       42.69      3.14 o 
   1   9   2        1.75        2.73      1.99 o 
   2   9   2       28.27       22.09      3.23 o 
   3   9   2       45.89       38.97      4.47 o 
   4   9   2       76.54       73.72      5.46 o 
   5   9   2        8.37        8.50      1.58 o 
   6   9   2      536.99      595.51     16.00 o 
   7   9   2       23.92       16.60      2.73 o 
   8   9   2        0.58       -0.61      1.49 o 
   9   9   2        6.63        3.00      1.05 o 
  -9  10   2        4.15        3.23      1.01 o 
  -8  10   2       17.21       24.43      2.23 o 
  -7  10   2        0.41        0.86      1.12 o 
  -6  10   2       60.82       60.35      2.81 o 
  -5  10   2      119.35      140.65      4.65 o 
  -4  10   2       84.21       79.41      3.38 o 
  -3  10   2        0.02       -0.17      1.47 o 
  -2  10   2       21.14       24.97      2.61 o 
  -1  10   2       74.25       72.72      4.28 o 
   0  10   2        0.24       -2.98      2.98 o 
   1  10   2      218.60      208.39     11.18 o 
   2  10   2       53.24       64.04      5.46 o 
   3  10   2       74.62       66.53      5.71 o 
   4  10   2      453.88      454.96     19.64 o 
   5  10   2       42.14       51.38      4.47 o 
   6  10   2       15.56       24.82      2.98 o 
   7  10   2      148.98      139.84     10.43 o 
   8  10   2        6.73        1.74      1.61 o 
  -7  11   2        2.69        2.25      1.05 o 
  -6  11   2       12.50       18.52      2.36 o 
  -5  11   2        1.35        0.63      1.12 o 
  -4  11   2        5.12        6.20      1.88 o 
  -3  11   2       86.72       80.21      6.45 o 
  -2  11   2        0.24       -1.48      1.48 o 
  -1  11   2      211.93      219.66      7.95 o 
   0  11   2        1.84       -0.50      2.23 o 
   1  11   2       25.46       22.09      3.72 o 
   2  11   2        4.04        2.23      2.23 o 
   3  11   2       17.07       16.38      2.98 o 
   4  11   2      127.51      133.33      7.45 o 
   5  11   2       46.31       41.70      3.97 o 
   6  11   2       24.31       32.51      3.23 o 
   7  11   2       12.54       11.91      1.74 o 
  -5  12   2        0.32        2.23      1.49 o 
  -4  12   2        3.55        3.64      1.50 o 
  -3  12   2        5.34        4.47      1.65 o 
  -2  12   2       60.48       68.51      6.21 o 
  -1  12   2        4.94        6.45      2.73 o 
   0  12   2        0.90        0.74      2.48 o 
   1  12   2       18.47       16.63      3.23 o 
   2  12   2       62.38       66.52      5.21 o 
   3  12   2      174.35      187.00      9.44 o 
   4  12   2       71.55       78.44      4.96 o 
   5  12   2        0.29        1.49      1.49 o 
  -2  13   2       14.51       18.36      3.72 o 
  -1  13   2        0.07        0.74      2.48 o 
   0  13   2       34.99       36.98      3.97 o 
   1  13   2        2.86        7.69      2.48 o 
   2  13   2        2.41        1.49      1.74 o 
   3  13   2        3.91        3.72      1.74 o 
 -13   1   3        0.24       -0.59      1.13 o 
 -12   1   3      135.58      137.27      3.81 o 
 -11   1   3       74.27       67.93      2.85 o 
 -10   1   3      433.93      430.27      7.75 o 
  -9   1   3     1696.35     1723.36     25.19 o 
  -8   1   3        1.08        0.47      0.57 o 
  -7   1   3      304.80      316.91      4.71 o 
  -6   1   3      315.76      284.16      6.41 o 
  -5   1   3       57.14       49.50      3.24 o 
  -4   1   3      329.99      288.85      7.32 o 
  -3   1   3       59.60       79.54      2.29 o 
  -2   1   3     1063.76     1180.90     27.13 o 
  -1   1   3      180.55      177.15      4.04 o 
   0   1   3    19159.19    19236.85    502.45 o 
   1   1   3     2015.16     1919.01     37.85 o 
   2   1   3     8508.20     8102.16    157.78 o 
   3   1   3       46.53       52.62      3.08 o 
   4   1   3      148.34      154.30      5.02 o 
   5   1   3     1904.09     1851.13     39.88 o 
   6   1   3      218.26      206.07      2.98 o 
   7   1   3      132.22      133.87      2.24 o 
   8   1   3       44.07       68.79      1.62 o 
   9   1   3      243.21      228.56      3.86 o 
  10   1   3      528.44      503.57      7.76 o 
  11   1   3       32.24       27.48      1.53 o 
  12   1   3       42.80       41.53      3.26 o 
 -13   2   3        0.86        2.02      1.37 o 
 -12   2   3       11.99       16.99      2.15 o 
 -11   2   3       17.05       17.63      1.49 o 
 -10   2   3       51.88       46.38      1.95 o 
  -9   2   3        6.36        3.80      0.73 o 
  -8   2   3       25.78       24.20      1.31 o 
  -7   2   3       40.62       48.01      1.41 o 
  -6   2   3      563.52      554.54      8.79 o 
  -5   2   3      846.81      974.53     29.00 o 
  -4   2   3     2213.80     2253.75     44.79 o 
  -3   2   3       39.45       43.06      1.72 o 
  -2   2   3      559.50      605.25     12.34 o 
  -1   2   3     1325.47     1517.81     29.97 o 
   0   2   3      113.38       91.01      2.56 o 
   1   2   3      744.99      691.30     14.12 o 
   2   2   3     3292.57     3140.57     61.73 o 
   3   2   3      148.21      113.65      3.32 o 
   4   2   3      333.55      254.75      7.37 o 
   5   2   3      124.67      129.07      2.59 o 
   6   2   3       91.28       98.03      1.88 o 
   7   2   3      465.43      512.25      7.00 o 
   8   2   3       59.79       68.06      1.85 o 
   9   2   3      536.28      526.40      7.98 o 
  10   2   3       47.88       54.60      2.13 o 
  11   2   3       71.30       66.31      3.91 o 
  12   2   3       13.27       11.53      1.23 o 
 -13   3   3        0.04       -1.49      1.49 o 
 -12   3   3        0.12       -0.64      1.16 o 
 -11   3   3        2.65        2.29      1.03 o 
 -10   3   3       35.76       41.83      2.00 o 
  -9   3   3       58.12       45.19      1.75 o 
  -8   3   3        1.96        2.27      0.68 o 
  -7   3   3      120.26      112.41      2.42 o 
  -6   3   3       15.39       31.09      1.16 o 
  -5   3   3      231.94      223.19      6.09 o 
  -4   3   3      178.66      163.20      5.05 o 
  -3   3   3      815.02      841.16     17.15 o 
  -2   3   3      248.02      283.45      5.36 o 
  -1   3   3     1101.77     1168.79     33.37 o 
   0   3   3       60.37       74.76      2.34 o 
   1   3   3       68.35       60.93      1.85 o 
   2   3   3       92.55      117.56      5.23 o 
   3   3   3      339.12      305.37      8.23 o 
   4   3   3      251.22      213.22     11.43 o 
   5   3   3       49.84       47.37      1.46 o 
   6   3   3        0.03        2.77      0.52 o 
   7   3   3       43.24       48.08      1.45 o 
   8   3   3       39.78       54.49      2.31 o 
   9   3   3       69.21       63.18      1.88 o 
  10   3   3       57.25       51.91      3.35 o 
  11   3   3        6.47       10.27      1.11 o 
  12   3   3        3.81        1.68      1.16 o 
 -12   4   3       27.53       30.24      2.57 o 
 -11   4   3       30.90       28.06      1.87 o 
 -10   4   3        2.84        2.59      0.85 o 
  -9   4   3       20.67       15.83      1.18 o 
  -8   4   3       28.88       27.20      1.35 o 
  -7   4   3      369.33      363.99      5.89 o 
  -6   4   3        1.65        2.93      0.81 o 
  -5   4   3      218.52      233.74      5.25 o 
  -4   4   3      312.84      302.34      8.25 o 
  -3   4   3      648.39      689.80     16.52 o 
  -2   4   3       53.03       63.75      3.32 o 
  -1   4   3        2.03        3.31      1.01 o 
   0   4   3       49.26       34.78      2.28 o 
   1   4   3        2.53        1.42      0.54 o 
   2   4   3        7.33        9.73      4.59 o 
   3   4   3      576.01      538.04     23.65 o 
   4   4   3      525.30      557.66     24.14 o 
   5   4   3      198.12      185.71      3.23 o 
   6   4   3       11.04       15.90      0.89 o 
   7   4   3        8.59        7.66      0.73 o 
   8   4   3       36.84       44.73      1.58 o 
   9   4   3        0.03        2.23      0.69 o 
  10   4   3        0.77        1.48      1.24 o 
  11   4   3       12.16       13.64      1.36 o 
  12   4   3       10.83        9.92      1.55 o 
 -12   5   3       18.94       18.52      1.38 o 
 -11   5   3        5.94        8.17      1.20 o 
 -10   5   3      185.00      175.48      3.99 o 
  -9   5   3      224.27      204.53      4.38 o 
  -8   5   3        2.13        2.92      0.75 o 
  -7   5   3       36.61       36.04      1.53 o 
  -6   5   3       17.05       23.96      1.43 o 
  -5   5   3      706.18      694.91     12.65 o 
  -4   5   3      313.13      291.15      5.86 o 
  -2   5   3        3.54        0.74      1.49 o 
  -1   5   3      225.89      215.44     10.44 o 
   0   5   3      231.54      282.04     13.17 o 
   3   5   3      412.98      405.86     16.66 o 
   4   5   3      287.19      255.49      4.55 o 
   5   5   3      318.35      294.40      5.84 o 
   6   5   3      142.65      160.98      3.38 o 
   7   5   3        3.39        2.99      0.67 o 
   8   5   3      323.30      379.09      9.83 o 
   9   5   3       71.19       72.41      2.19 o 
  10   5   3      240.77      220.41      4.54 o 
  11   5   3        1.21        3.89      0.91 o 
 -12   6   3        1.98        3.72      1.99 o 
 -11   6   3        1.87        5.29      1.10 o 
 -10   6   3       99.65      108.28      2.92 o 
  -9   6   3        8.16       10.16      1.27 o 
  -8   6   3       68.71       77.77      2.68 o 
  -7   6   3      697.90      788.87     14.64 o 
  -6   6   3      358.85      345.19      9.51 o 
  -5   6   3      116.68      121.55      3.30 o 
  -4   6   3      231.60      220.09      4.86 o 
  -3   6   3      862.78      847.34     27.66 o 
  -2   6   3      183.40      168.66      9.56 o 
  -1   6   3      257.10      219.17     10.44 o 
   0   6   3       83.20       85.90      5.46 o 
   1   6   3       30.86       33.51      3.23 o 
   2   6   3       12.65       21.82      1.73 o 
   3   6   3       19.14       15.24      1.04 o 
   4   6   3        1.66        2.19      0.61 o 
   5   6   3       35.67       34.05      1.60 o 
   6   6   3      579.93      609.44     11.55 o 
   7   6   3       99.16      102.11      2.86 o 
   8   6   3       14.09       20.84      1.47 o 
   9   6   3        1.36        4.83      0.87 o 
  10   6   3        0.01       -0.70      1.18 o 
  11   6   3        0.20        1.24      1.40 o 
 -11   7   3       18.59       14.13      2.73 o 
 -10   7   3        2.22        2.64      0.99 o 
  -9   7   3      125.33      129.47      5.15 o 
  -8   7   3       57.87       61.39      2.59 o 
  -7   7   3      187.66      188.16      6.74 o 
  -6   7   3      225.24      234.93      6.42 o 
  -5   7   3       74.32       77.12      2.67 o 
  -4   7   3       64.91       63.42      2.41 o 
  -3   7   3       28.16       19.00      1.37 o 
  -2   7   3       42.88       47.57      2.03 o 
  -1   7   3        0.02       -0.02      0.86 o 
   0   7   3      273.65      238.13      6.89 o 
   1   7   3      153.88      144.57      3.96 o 
   2   7   3      236.60      229.82     10.36 o 
   3   7   3      189.75      184.95      7.12 o 
   4   7   3        6.54        5.64      0.87 o 
   5   7   3      103.63      100.56      2.86 o 
   6   7   3       87.83       91.43      2.70 o 
   7   7   3      136.48      130.69      3.44 o 
   8   7   3      268.41      242.29      5.30 o 
   9   7   3      194.07      200.85      4.47 o 
  10   7   3       12.48        8.29      1.26 o 
 -10   8   3        8.31       11.27      1.27 o 
  -9   8   3       10.18        9.28      1.20 o 
  -8   8   3       42.89       39.66      2.40 o 
  -7   8   3        0.86        2.99      2.01 o 
  -6   8   3      448.35      503.62     12.07 o 
  -5   8   3     1254.96     1321.53     24.20 o 
  -4   8   3     1384.10     1370.36     24.85 o 
  -3   8   3       63.45       63.74      2.42 o 
  -2   8   3       98.42       84.69      2.67 o 
  -1   8   3        7.60        7.26      1.03 o 
   0   8   3      106.00      103.23      3.29 o 
   1   8   3        4.24        8.69      2.23 o 
   2   8   3        0.62        6.45      1.99 o 
   3   8   3        5.39       11.52      1.84 o 
   4   8   3      374.11      348.76     13.79 o 
   5   8   3     1432.47     1462.07     28.93 o 
   6   8   3        0.52       -0.60      0.79 o 
   7   8   3        0.83        2.04      0.84 o 
   8   8   3       72.58       79.69      2.39 o 
   9   8   3      171.68      164.81      3.73 o 
  10   8   3       17.41       11.91      2.23 o 
 -10   9   3        0.16        4.22      1.49 o 
  -9   9   3       44.94       49.02      2.26 o 
  -8   9   3       34.08       34.10      2.40 o 
  -7   9   3      135.59      143.23      3.97 o 
  -6   9   3      203.70      223.70      5.44 o 
  -5   9   3      161.54      157.54      4.29 o 
  -4   9   3       13.70       14.54      1.37 o 
  -3   9   3       42.89       40.81      2.02 o 
  -2   9   3        5.37        9.84      1.17 o 
  -1   9   3       17.48       19.90      2.15 o 
   0   9   3        1.00        1.49      1.99 o 
   1   9   3        0.52       -0.74      1.74 o 
   2   9   3       60.14       69.75      5.71 o 
   3   9   3       20.85       19.36      3.23 o 
   4   9   3       16.04       15.14      2.98 o 
   5   9   3       59.24       49.15      4.72 o 
   6   9   3       34.98       32.01      2.54 o 
   7   9   3       61.12       62.30      4.47 o 
   8   9   3       13.76       19.68      1.73 o 
   9   9   3       15.31       12.51      2.61 o 
  -9  10   3       41.52       30.78      2.98 o 
  -8  10   3        7.18        5.28      1.05 o 
  -7  10   3       63.61       68.62      5.23 o 
  -6  10   3       20.01       17.45      1.40 o 
  -5  10   3       28.78       29.54      2.09 o 
  -4  10   3        3.76        2.57      1.27 o 
  -3  10   3       57.52       45.13      2.56 o 
  -2  10   3       11.67       13.75      2.08 o 
  -1  10   3        6.96        3.97      2.48 o 
   0  10   3       13.23       13.90      3.23 o 
   1  10   3        5.46        2.98      2.48 o 
   2  10   3      149.37      144.51      8.69 o 
   3  10   3       27.28       24.82      3.72 o 
   4  10   3        0.18       -0.74      1.74 o 
   5  10   3       19.19       24.57      3.23 o 
   6  10   3       31.24       29.78      3.23 o 
   7  10   3        0.91        0.11      1.19 o 
   8  10   3       52.13       53.37      3.23 o 
  -7  11   3      122.79      133.75      4.47 o 
  -6  11   3       14.80       17.22      1.79 o 
  -5  11   3        2.04        4.09      1.16 o 
  -4  11   3       11.60       17.31      1.70 o 
  -3  11   3       39.70       41.89      3.10 o 
  -2  11   3       28.11       34.50      4.72 o 
  -1  11   3        6.19        4.96      2.73 o 
   0  11   3       17.62       28.04      4.22 o 
   1  11   3       16.98       10.17      2.98 o 
   2  11   3        4.30        1.24      1.99 o 
   3  11   3       31.49       38.47      4.22 o 
   4  11   3       70.62       78.94      5.46 o 
   5  11   3       75.47       68.76      4.96 o 
   6  11   3       80.68       73.98      4.47 o 
   7  11   3        2.69        1.99      1.24 o 
  -5  12   3        2.06        6.22      1.74 o 
  -4  12   3       51.60       49.89      5.21 o 
  -3  12   3        2.17        5.46      2.98 o 
  -2  12   3       37.90       34.50      4.47 o 
  -1  12   3       35.58       34.25      4.22 o 
   0  12   3        6.78        4.96      2.48 o 
   1  12   3        9.18       12.66      2.98 o 
   2  12   3       40.84       34.50      3.97 o 
   3  12   3       13.33       19.61      2.98 o 
   4  12   3        1.83       -0.99      1.49 o 
   5  12   3       10.87       12.90      1.99 o 
  -2  13   3        5.45        6.20      2.73 o 
  -1  13   3        8.98       10.42      2.98 o 
   0  13   3        1.16        0.50      2.23 o 
   1  13   3       22.17       23.33      2.98 o 
   2  13   3        6.73        5.46      1.99 o 
 -13   0   4      107.17       98.07      5.71 o 
 -12   0   4      202.81      198.79      6.92 o 
 -11   0   4      228.33      250.65      9.44 o 
 -10   0   4      825.00      958.74     23.85 o 
  -9   0   4      828.68      838.20     20.95 o 
  -8   0   4      452.55      492.50     13.01 o 
  -7   0   4      170.34      198.41      6.14 o 
  -6   0   4     4528.74     4641.98    103.35 o 
  -5   0   4      409.61      493.52     22.14 o 
  -4   0   4      838.79      783.58     32.69 o 
  -3   0   4     1770.17     1729.75     48.82 o 
  -2   0   4     1393.83     1447.35     40.94 o 
  -1   0   4     1244.99     1463.81     41.29 o 
   0   0   4    32142.34    31228.14    699.76 o 
   1   0   4      189.59      221.57      7.29 o 
   2   0   4     4066.92     3734.32    103.87 o 
   3   0   4        0.01        5.59      1.23 o 
   4   0   4      400.33      328.34     15.92 o 
   5   0   4      139.53      166.69      4.83 o 
   6   0   4      892.73      832.32     14.20 o 
   7   0   4      934.24      981.51     16.72 o 
   8   0   4       48.30       75.08      2.43 o 
   9   0   4       73.52       91.35      2.87 o 
  10   0   4      139.60      128.16      3.78 o 
  11   0   4        0.11        0.52      1.16 o 
  12   0   4       68.39       45.42      3.04 o 
 -13   1   4        0.00        1.21      1.13 o 
 -12   1   4        1.34        1.41      1.12 o 
 -11   1   4       20.07       23.73      2.68 o 
 -10   1   4       41.24       37.02      2.10 o 
  -9   1   4       33.71       37.15      1.97 o 
  -8   1   4       37.52       45.18      1.78 o 
  -7   1   4       51.46       59.31      1.61 o 
  -6   1   4        5.40        1.61      0.76 o 
  -5   1   4      265.20      240.25      8.86 o 
  -4   1   4     2338.36     2387.91     67.08 o 
  -3   1   4      108.20      101.03      2.82 o 
  -2   1   4      310.49      331.24      8.32 o 
  -1   1   4     8119.80     8564.13    166.84 o 
   0   1   4    10107.29    10434.99    181.49 o 
   1   1   4     5596.71     5312.59    103.87 o 
   2   1   4     1629.74     1645.69     32.97 o 
   3   1   4      663.46      638.80     15.78 o 
   4   1   4        3.80        6.28      1.66 o 
   5   1   4      858.85      832.04     14.06 o 
   6   1   4        0.32        0.53      0.42 o 
   7   1   4      218.68      242.54      3.54 o 
   8   1   4        2.98        2.41      0.74 o 
   9   1   4      120.46      117.95      2.49 o 
  10   1   4        1.84        4.04      1.26 o 
  11   1   4      284.49      271.58      7.50 o 
  12   1   4        8.81        7.07      1.17 o 
 -13   2   4       24.18       23.36      3.85 o 
 -12   2   4        0.26        2.48      1.58 o 
 -11   2   4       55.52       50.27      2.32 o 
 -10   2   4      115.37      113.00      2.99 o 
  -9   2   4       71.66       71.39      2.74 o 
  -8   2   4      196.26      215.57      3.73 o 
  -7   2   4      250.41      270.82      4.52 o 
  -6   2   4       71.04       75.16      1.83 o 
  -4   2   4      896.66      885.10     25.94 o 
  -3   2   4      481.96      505.34     10.73 o 
  -2   2   4     1373.44     1528.88     34.46 o 
  -1   2   4      316.42      339.43      7.33 o 
   0   2   4     2597.45     2643.93     46.50 o 
   1   2   4      136.81      113.88      3.06 o 
   2   2   4       95.09       70.38      2.38 o 
   3   2   4        5.94        8.05      1.29 o 
   4   2   4      787.91      675.71     34.65 o 
   5   2   4      762.91      800.54     11.19 o 
   6   2   4      227.61      245.83      3.51 o 
   7   2   4      514.13      584.01      8.55 o 
   8   2   4        2.03        5.82      0.75 o 
   9   2   4        0.89       -0.67      0.67 o 
  10   2   4        1.89        3.29      0.85 o 
  11   2   4       29.89       31.35      1.77 o 
  12   2   4        8.81        5.83      1.17 o 
 -13   3   4        3.11        3.23      1.99 o 
 -12   3   4        0.28       -1.00      1.01 o 
 -11   3   4      239.70      242.65      7.60 o 
 -10   3   4      107.00      121.23      3.38 o 
  -9   3   4       24.51       32.61      1.57 o 
  -8   3   4        2.41        2.28      0.68 o 
  -7   3   4       33.23       40.24      1.52 o 
  -6   3   4       12.96       11.78      1.26 o 
  -5   3   4      163.57      187.16      7.33 o 
  -4   3   4       25.40       32.81      2.50 o 
  -3   3   4      372.10      420.60      9.13 o 
  -2   3   4      105.46      105.31      2.72 o 
  -1   3   4       75.60       70.93      2.47 o 
   0   3   4      116.84      148.05      3.17 o 
   1   3   4      104.20      118.30      3.26 o 
   2   3   4      109.22      141.60      4.70 o 
   3   3   4      871.12      803.20     23.98 o 
   4   3   4      321.74      314.33      6.02 o 
   5   3   4      122.76      119.54      2.16 o 
   6   3   4       36.57       39.25      1.32 o 
   7   3   4      291.19      276.16      5.01 o 
   8   3   4        4.80        3.49      0.97 o 
   9   3   4       82.04       92.82      2.52 o 
  10   3   4      306.79      279.00      5.29 o 
  11   3   4       10.12       12.60      1.10 o 
  12   3   4       66.30       51.43      2.98 o 
 -12   4   4       54.15       50.18      5.34 o 
 -11   4   4        3.41        3.71      1.15 o 
 -10   4   4        6.99        4.69      1.09 o 
  -9   4   4      200.52      226.64      4.36 o 
  -8   4   4      453.41      443.35      7.18 o 
  -7   4   4        1.99        0.29      0.52 o 
  -6   4   4       30.04       26.36      1.15 o 
  -5   4   4        7.20        3.95      0.71 o 
  -4   4   4      963.06      934.21     24.63 o 
  -3   4   4        8.34        5.64      1.61 o 
  -2   4   4      214.93      220.98      9.44 o 
  -1   4   4      229.18      220.43     10.93 o 
   0   4   4      305.56      338.89     15.42 o 
   1   4   4        8.97        8.69      2.23 o 
   2   4   4      108.71       97.83      6.46 o 
   4   4   4      125.85      130.65      2.47 o 
   5   4   4       87.18      101.16      2.54 o 
   6   4   4       59.64       46.53      1.46 o 
   7   4   4        2.06        1.35      0.55 o 
   8   4   4       24.09       20.10      1.14 o 
   9   4   4      165.75      198.13      4.11 o 
  10   4   4        0.27        2.34      0.88 o 
  11   4   4       41.80       39.64      1.77 o 
 -12   5   4        9.84        8.94      1.26 o 
 -11   5   4       64.28       73.52      4.66 o 
 -10   5   4       17.62       19.91      1.43 o 
  -9   5   4      276.59      264.73      5.33 o 
  -8   5   4        0.01        0.44      0.89 o 
  -7   5   4       66.09       75.29      2.57 o 
  -6   5   4      201.49      197.47      4.63 o 
  -5   5   4      178.97      177.03      4.14 o 
  -4   5   4      242.49      216.92      4.68 o 
  -3   5   4       49.76       54.24      4.84 o 
  -1   5   4      206.40      186.33     10.19 o 
   2   5   4      719.81      613.99     24.79 o 
   3   5   4       19.84        8.99      0.77 o 
   4   5   4        8.22       17.25      1.04 o 
   5   5   4     1405.60     1463.84     20.38 o 
   6   5   4      132.93      154.53      3.27 o 
   7   5   4        0.20        1.57      0.65 o 
   8   5   4      214.17      195.50      4.15 o 
   9   5   4      261.87      275.84      5.84 o 
  10   5   4        1.76        2.02      0.89 o 
  11   5   4        0.97        3.76      0.98 o 
 -11   6   4       49.35       38.83      1.99 o 
 -10   6   4       27.88       22.57      1.45 o 
  -9   6   4      256.12      261.63      6.54 o 
  -8   6   4       39.41       40.99      2.13 o 
  -7   6   4      816.82      864.82     19.48 o 
  -6   6   4       47.03       45.63      2.09 o 
  -5   6   4        0.66        0.81      0.78 o 
  -4   6   4      620.19      649.53     15.23 o 
  -3   6   4        8.93        8.20      0.87 o 
  -2   6   4       59.47       65.04      2.24 o 
  -1   6   4      244.21      231.67      5.74 o 
   0   6   4     1002.04      931.33     19.13 o 
   1   6   4        6.69        6.43      0.90 o 
   2   6   4        0.00        0.31      0.98 o 
   3   6   4     1055.66      965.81     17.19 o 
   4   6   4        9.35        9.97      0.82 o 
   5   6   4        1.65        4.11      1.65 o 
   6   6   4       18.86       30.20      1.62 o 
   7   6   4      319.86      340.30      8.81 o 
   8   6   4       41.92       40.61      1.78 o 
   9   6   4       67.47       63.03      2.14 o 
  10   6   4        1.27        1.02      0.84 o 
  11   6   4      119.86      100.56      4.72 o 
 -11   7   4        2.02        0.25      1.24 o 
 -10   7   4       22.92       18.15      1.34 o 
  -9   7   4       54.95       69.84      2.67 o 
  -8   7   4        0.01        0.15      0.94 o 
  -7   7   4      220.33      242.18      6.88 o 
  -6   7   4      667.15      712.34     13.43 o 
  -5   7   4      123.36       98.70      2.85 o 
  -4   7   4       37.44       27.17      2.40 o 
  -3   7   4      180.41      198.00      4.69 o 
  -2   7   4        4.80        3.83      0.98 o 
  -1   7   4      591.07      581.50     12.64 o 
   0   7   4      152.69      122.65      3.69 o 
   1   7   4      203.83      179.31      8.73 o 
   2   7   4      255.89      251.92      7.85 o 
   3   7   4       67.87       74.77      3.99 o 
   4   7   4      161.97      148.06      3.17 o 
   5   7   4      180.05      190.07      4.38 o 
   6   7   4       21.26       31.26      1.63 o 
   7   7   4       45.62       28.29      1.56 o 
   8   7   4        5.11        4.26      0.86 o 
   9   7   4       50.07       41.13      1.77 o 
  10   7   4       35.50       40.29      2.30 o 
 -10   8   4        6.91        6.27      1.61 o 
  -9   8   4       22.93       20.09      1.49 o 
  -8   8   4       13.84       17.71      2.33 o 
  -7   8   4       19.33       23.25      1.65 o 
  -6   8   4      297.42      284.84      6.55 o 
  -5   8   4      152.53      157.92      4.28 o 
  -4   8   4       17.79       19.48      1.50 o 
  -3   8   4       28.06       25.56      1.57 o 
  -2   8   4      136.74      144.29      4.30 o 
  -1   8   4       83.62       81.28      3.06 o 
   0   8   4        0.53        0.12      0.84 o 
   1   8   4       10.50       13.79      1.79 o 
   2   8   4        4.26        4.96      1.08 o 
   3   8   4       17.82       24.87      2.94 o 
   4   8   4        6.29        8.23      1.61 o 
   5   8   4       49.37       52.07      2.41 o 
   6   8   4       34.51       31.29      1.93 o 
   7   8   4      210.44      227.78      4.98 o 
   8   8   4        1.03        1.75      0.73 o 
   9   8   4       36.96       28.76      1.54 o 
  -9   9   4       19.94       19.30      2.61 o 
  -8   9   4        4.06        7.25      1.13 o 
  -7   9   4       30.76       32.77      1.88 o 
  -6   9   4      690.85      771.77     14.91 o 
  -5   9   4      225.88      222.46      6.40 o 
  -4   9   4       90.02       95.54      3.05 o 
  -3   9   4       49.81       45.64      2.11 o 
  -2   9   4        4.51        8.38      1.30 o 
  -1   9   4       49.83       49.16      3.05 o 
   0   9   4       94.85       93.53      4.17 o 
   1   9   4       25.79       24.24      2.38 o 
   2   9   4       32.20       32.64      3.35 o 
   3   9   4       19.71       17.01      1.97 o 
   4   9   4      182.65      175.50      9.81 o 
   5   9   4       24.95       23.77      2.08 o 
   6   9   4      204.75      157.83      4.42 o 
   7   9   4      248.73      261.66      6.14 o 
   8   9   4       68.16       59.89      4.87 o 
  -8  10   4       36.09       39.01      2.44 o 
  -7  10   4       33.16       39.65      1.92 o 
  -6  10   4        1.37        2.68      1.25 o 
  -5  10   4       22.34       20.81      1.65 o 
  -4  10   4      594.77      590.40     16.52 o 
  -3  10   4        6.44        5.96      1.73 o 
  -2  10   4        0.15       -0.50      1.31 o 
  -1  10   4      104.31       79.94      3.94 o 
   0  10   4       82.33       79.19      6.45 o 
   1  10   4       31.81       32.51      4.22 o 
   2  10   4      120.05      143.50      8.69 o 
   3  10   4      111.65      137.29      8.19 o 
   4  10   4        2.91       -1.74      1.74 o 
   5  10   4      191.99      200.67      9.93 o 
   6  10   4       44.78       47.65      3.97 o 
   7  10   4       71.86       76.46      4.47 o 
  -7  11   4       33.84       31.17      2.08 o 
  -6  11   4       11.40       10.39      1.29 o 
  -5  11   4        3.77        4.84      1.73 o 
  -4  11   4        0.03        1.49      1.55 o 
  -3  11   4       25.56       32.29      2.74 o 
  -2  11   4       59.18       57.09      5.71 o 
  -1  11   4       21.36       18.86      3.72 o 
   0  11   4       24.14       31.27      4.22 o 
   1  11   4      201.05      206.88     10.93 o 
   2  11   4       15.45       11.17      2.73 o 
   3  11   4      109.88      121.65      7.45 o 
   4  11   4       55.47       71.49      5.21 o 
   5  11   4       14.35       15.14      2.48 o 
   6  11   4        1.75        2.98      1.49 o 
  -5  12   4        3.12        0.99      2.73 o 
  -4  12   4        0.46        2.23      2.48 o 
  -3  12   4       79.41       87.63      6.70 o 
  -2  12   4       38.10       41.20      4.72 o 
  -1  12   4        6.71        8.93      2.73 o 
   0  12   4        2.37        4.47      2.48 o 
   1  12   4       12.46       16.13      2.98 o 
   2  12   4      150.97      167.37      8.69 o 
   3  12   4       17.02       26.55      3.23 o 
   4  12   4        1.66        3.23      1.74 o 
   5  12   4        9.54       16.13      2.23 o 
  -2  13   4        3.78        0.00      2.23 o 
  -1  13   4        4.22        0.74      1.99 o 
   0  13   4        1.11        1.74      1.99 o 
   1  13   4      103.37      100.80      5.71 o 
   2  13   4        0.16        0.25      1.49 o 
 -13   1   5        0.23       -0.12      1.74 o 
 -12   1   5        0.35        0.45      1.04 o 
 -11   1   5       48.84       50.39      2.52 o 
 -10   1   5       84.07       71.18      2.91 o 
  -9   1   5       10.41       12.53      1.39 o 
  -8   1   5       73.67       73.86      2.68 o 
  -7   1   5       15.72       19.94      1.24 o 
  -6   1   5      226.95      214.92      4.11 o 
  -5   1   5       44.56       47.41      3.97 o 
  -4   1   5     1020.60     1052.58     30.63 o 
  -3   1   5       75.02       89.47      3.85 o 
  -2   1   5        2.71        2.87      0.59 o 
  -1   1   5      243.20      217.72      5.22 o 
   0   1   5      499.28      530.25     10.09 o 
   1   1   5      377.85      371.48      8.27 o 
   2   1   5      256.22      241.85      5.93 o 
   3   1   5      599.45      633.66     15.96 o 
   4   1   5        0.72        1.26      1.53 o 
   5   1   5      361.88      343.74      4.34 o 
   6   1   5       69.28       95.67      1.82 o 
   7   1   5       61.60       78.98      1.73 o 
   8   1   5       38.91       27.60      1.12 o 
   9   1   5       13.76       14.01      0.99 o 
  10   1   5        1.94        2.34      0.81 o 
  11   1   5       57.68       45.10      2.51 o 
 -13   2   5       28.04       24.57      2.98 o 
 -12   2   5       10.17       10.46      2.00 o 
 -11   2   5        2.58        2.04      2.33 o 
 -10   2   5      200.31      215.79      4.80 o 
  -9   2   5       50.87       54.93      3.51 o 
  -8   2   5      370.31      391.76      6.46 o 
  -7   2   5       23.34       25.84      1.22 o 
  -6   2   5        0.37        0.80      0.55 o 
  -5   2   5      506.85      553.07     13.90 o 
  -4   2   5      158.96      148.12      5.79 o 
  -3   2   5        2.12        2.00      0.75 o 
  -2   2   5     1788.21     1836.79     32.78 o 
  -1   2   5      327.68      316.96      7.14 o 
   0   2   5     4085.54     4262.39     74.73 o 
   1   2   5     1657.13     1634.40     29.36 o 
   2   2   5      270.72      220.12      6.45 o 
   3   2   5      510.21      428.57     19.41 o 
   4   2   5       51.16       63.02      1.55 o 
   5   2   5       75.54       69.80      1.49 o 
   6   2   5       10.11       14.68      0.84 o 
   7   2   5       58.90       64.86      1.74 o 
   8   2   5        9.98       11.18      1.12 o 
   9   2   5      221.25      213.90      4.34 o 
  10   2   5       16.67       13.64      1.14 o 
  11   2   5        0.52        0.38      0.80 o 
 -12   3   5       25.77       32.30      1.92 o 
 -11   3   5        6.37        8.37      1.45 o 
 -10   3   5        5.37        4.96      1.12 o 
  -9   3   5       12.46       20.16      1.50 o 
  -8   3   5       39.02       39.86      1.65 o 
  -7   3   5      112.88      129.00      2.86 o 
  -6   3   5       39.40       44.07      1.53 o 
  -5   3   5      866.78      893.02     17.06 o 
  -4   3   5       29.72       31.31      3.81 o 
  -3   3   5     1107.33     1153.81     63.32 o 
  -2   3   5      118.57      106.58      3.99 o 
  -1   3   5      106.11      106.77      3.23 o 
   0   3   5      101.04      103.06      3.31 o 
   1   3   5      140.84      134.37      5.23 o 
   2   3   5      108.60      115.71      7.45 o 
   3   3   5      136.50      147.02      6.95 o 
   4   3   5       24.96       31.12      1.12 o 
   5   3   5      975.01      942.68     13.18 o 
   6   3   5       27.55       41.15      1.60 o 
   7   3   5       59.76       72.84      2.07 o 
   8   3   5       52.21       42.70      1.78 o 
   9   3   5       16.47       19.04      1.24 o 
  10   3   5       60.19       53.87      1.97 o 
  11   3   5       16.92       14.85      1.43 o 
 -12   4   5       11.64       13.57      1.56 o 
 -11   4   5        5.84        7.37      1.27 o 
 -10   4   5       62.27       51.81      2.27 o 
  -9   4   5       79.35       79.89      2.78 o 
  -8   4   5      195.91      194.15      3.89 o 
  -7   4   5       30.88       26.66      1.35 o 
  -6   4   5       63.24       51.48      1.77 o 
  -5   4   5       37.44       44.50      1.62 o 
  -4   4   5      371.46      356.34      8.02 o 
  -3   4   5     1908.26     1822.07     73.72 o 
  -2   4   5     1619.43     1696.76     68.62 o 
  -1   4   5      686.95      652.53     28.15 o 
   0   4   5     2662.35     2587.87     72.24 o 
   1   4   5      379.90      354.44     11.29 o 
   2   4   5        1.39       -0.74      2.23 o 
   3   4   5      101.60       97.98      2.50 o 
   4   4   5        0.73        1.40      0.50 o 
   5   4   5      201.48      216.54      3.52 o 
   6   4   5      385.05      390.43      6.61 o 
   7   4   5       52.18       68.13      2.09 o 
   8   4   5        5.39        7.18      0.95 o 
   9   4   5       12.53        9.54      1.01 o 
  10   4   5        8.66        7.74      0.98 o 
  11   4   5      259.79      228.10      4.86 o 
 -12   5   5        0.14        2.40      1.29 o 
 -11   5   5        0.85        1.47      1.11 o 
 -10   5   5        4.75        6.34      1.29 o 
  -9   5   5       14.70       16.16      1.29 o 
  -8   5   5        3.71        6.49      0.96 o 
  -7   5   5       38.11       34.88      1.84 o 
  -6   5   5        5.97        7.82      1.04 o 
  -5   5   5       46.05       47.87      2.01 o 
  -4   5   5      107.09      115.50      3.02 o 
  -3   5   5      476.30      439.62      9.54 o 
  -2   5   5      100.98       77.86      2.39 o 
  -1   5   5      472.05      432.05     13.15 o 
   0   5   5       32.30       24.84      3.10 o 
   1   5   5       43.88       44.43      2.63 o 
   2   5   5      491.76      446.51     13.36 o 
   3   5   5      126.63      116.60      2.32 o 
   4   5   5      233.16      237.74      4.03 o 
   5   5   5       15.16       17.17      1.02 o 
   6   5   5        0.17        2.12      0.67 o 
   7   5   5        9.43        6.74      0.88 o 
   8   5   5        3.83        2.68      0.87 o 
   9   5   5      172.41      149.50      4.55 o 
  10   5   5       10.83       10.30      1.11 o 
  11   5   5        5.03        4.92      0.98 o 
 -11   6   5       14.54       15.44      1.60 o 
 -10   6   5       35.53       30.73      2.22 o 
  -9   6   5      107.03      112.17      3.56 o 
  -8   6   5        0.20        0.03      0.86 o 
  -7   6   5       14.08        9.49      1.18 o 
  -6   6   5        8.68        7.44      1.25 o 
  -5   6   5      260.40      281.51      6.07 o 
  -4   6   5      208.62      173.77      9.75 o 
  -3   6   5        2.09        1.80      0.82 o 
  -2   6   5       71.69       56.83      2.14 o 
  -1   6   5       52.27       46.11      1.88 o 
   0   6   5      797.31      637.60     22.37 o 
   1   6   5       15.52       15.01      1.17 o 
   2   6   5        1.10        1.80      0.78 o 
   3   6   5       97.81      100.14      2.74 o 
   4   6   5        6.03       13.49      0.99 o 
   5   6   5       18.34       24.32      1.26 o 
   6   6   5       30.80       38.15      2.11 o 
   7   6   5        1.30        5.08      0.91 o 
   8   6   5       16.60       16.15      1.42 o 
   9   6   5        9.39        6.51      1.13 o 
  10   6   5        3.85        2.77      0.93 o 
 -11   7   5        6.02        3.68      1.37 o 
 -10   7   5        0.04        0.48      1.22 o 
  -9   7   5       12.27       10.61      1.20 o 
  -8   7   5       60.04       58.34      2.49 o 
  -7   7   5       14.47       16.09      1.41 o 
  -6   7   5      652.29      697.05     13.21 o 
  -5   7   5        3.66        3.49      0.94 o 
  -4   7   5      330.53      352.23      6.58 o 
  -3   7   5       32.62       24.78      1.66 o 
  -2   7   5       82.26       61.03      2.64 o 
  -1   7   5       14.01       17.35      1.45 o 
   0   7   5       29.43       23.54      1.66 o 
   1   7   5       41.82       38.00      2.06 o 
   2   7   5       80.45       80.88      2.93 o 
   3   7   5        1.58        1.74      0.95 o 
   4   7   5      148.48      136.77      4.59 o 
   5   7   5      304.13      309.65      6.33 o 
   6   7   5      348.68      317.96      6.53 o 
   7   7   5        3.03        2.75      0.80 o 
   8   7   5        1.62        3.18      1.09 o 
   9   7   5        0.05        0.71      0.86 o 
  10   7   5        0.61        2.53      0.95 o 
 -10   8   5        4.64        1.93      1.65 o 
  -9   8   5        0.71        1.79      0.93 o 
  -8   8   5       29.82       28.12      1.72 o 
  -7   8   5        6.37        5.40      1.06 o 
  -6   8   5       81.72       86.49      2.99 o 
  -5   8   5       59.51       54.80      2.42 o 
  -4   8   5      969.55     1026.60     19.05 o 
  -3   8   5        1.08       -0.36      0.93 o 
  -2   8   5       86.48       89.50      4.13 o 
  -1   8   5        0.18        1.31      0.93 o 
   0   8   5      154.41      173.31      4.85 o 
   1   8   5        0.10        0.50      0.84 o 
   2   8   5       32.14       27.92      1.83 o 
   3   8   5        6.09        7.82      1.19 o 
   4   8   5        1.26       -0.69      1.13 o 
   5   8   5        4.95        4.65      1.18 o 
   6   8   5       88.41      100.83      3.28 o 
   7   8   5      138.31      146.02      4.09 o 
   8   8   5      205.34      172.96      4.39 o 
   9   8   5       42.82       29.95      1.91 o 
  -9   9   5        3.75        0.04      0.86 o 
  -8   9   5        9.73        8.87      1.20 o 
  -7   9   5        8.63       14.11      1.79 o 
  -6   9   5        0.00        0.20      0.85 o 
  -5   9   5      397.05      407.57      8.57 o 
  -4   9   5        3.00        2.19      1.18 o 
  -3   9   5      458.33      464.29     10.90 o 
  -2   9   5       27.08       27.86      2.03 o 
  -1   9   5      131.77      124.05      4.01 o 
   0   9   5       26.69       20.35      1.69 o 
   1   9   5       35.05       42.03      2.85 o 
   2   9   5        7.53       10.41      1.34 o 
   3   9   5       17.84       22.77      2.26 o 
   4   9   5      315.71      349.59     10.25 o 
   5   9   5       91.50       84.03      6.33 o 
   6   9   5       14.65       13.79      1.38 o 
   7   9   5       32.03       30.00      1.71 o 
   8   9   5        5.75        6.52      0.95 o 
  -8  10   5       16.68       14.31      1.18 o 
  -7  10   5        5.04        7.20      1.06 o 
  -6  10   5       14.58       13.11      1.24 o 
  -5  10   5      177.05      179.37      5.33 o 
  -4  10   5       39.87       51.76      3.72 o 
  -3  10   5      890.22      889.56     30.92 o 
  -2  10   5      365.38      351.87     10.74 o 
  -1  10   5        0.89        2.32      1.48 o 
   0  10   5       76.59       65.18      5.34 o 
   1  10   5        1.79        2.61      1.42 o 
   2  10   5        0.04       -0.99      2.98 o 
   3  10   5        0.01       -1.19      1.19 o 
   4  10   5      140.08      146.37      5.37 o 
   5  10   5        2.56        0.25      1.23 o 
   6  10   5      189.58      195.18     14.16 o 
   7  10   5       85.51       72.74      4.22 o 
  -7  11   5       17.59       15.03      1.97 o 
  -6  11   5       22.77       22.23      2.20 o 
  -5  11   5       66.33       71.10      3.75 o 
  -4  11   5       94.87       92.56     13.16 o 
  -3  11   5       56.90       62.07      6.70 o 
  -2  11   5       53.51       48.23      5.96 o 
  -1  11   5       44.64       38.70      2.80 o 
   0  11   5      146.21      152.71      8.94 o 
   1  11   5       15.92       19.85      3.23 o 
   2  11   5       43.67       56.09      5.21 o 
   3  11   5       40.78       34.50      3.97 o 
   4  11   5       11.10       20.60      2.73 o 
   5  11   5        2.84        3.23      1.74 o 
  -5  12   5       15.22       18.61      3.23 o 
  -4  12   5        3.89        2.15      1.86 o 
  -3  12   5       76.22       84.40      6.45 o 
  -2  12   5      145.56      170.84      9.44 o 
  -1  12   5       10.35        9.93      2.48 o 
   0  12   5       52.88       59.07      5.46 o 
   1  12   5        9.24       14.89      2.73 o 
   2  12   5        0.63        1.24      1.74 o 
   3  12   5        0.83        0.00      1.74 o 
   4  12   5       19.04       18.61      2.48 o 
  -1  13   5       20.55       20.60      2.98 o 
   0  13   5        3.11        4.96      2.23 o 
 -13   0   6        5.95        2.98      1.74 o 
 -12   0   6        6.80        4.33      1.79 o 
 -11   0   6       73.95       75.74      4.17 o 
 -10   0   6       21.39       20.02      2.44 o 
  -9   0   6      969.17     1087.13     26.78 o 
  -8   0   6        0.46        1.88      1.42 o 
  -7   0   6     1899.23     2036.50     47.07 o 
  -6   0   6       89.33      106.20      4.84 o 
  -5   0   6       56.93       46.00      3.72 o 
  -3   0   6      212.80      248.84      8.69 o 
  -2   0   6       45.13       54.45      3.14 o 
  -1   0   6        2.28        1.99      1.01 o 
   0   0   6    12664.96    12878.44    502.01 o 
   1   0   6     1071.48     1011.07     29.77 o 
   2   0   6      430.30      437.20     14.25 o 
   3   0   6      460.01      475.40     17.54 o 
   4   0   6      298.20      351.59     10.01 o 
   5   0   6      573.87      672.14     11.76 o 
   6   0   6      512.46      595.83     10.70 o 
   7   0   6       23.77       23.52      1.47 o 
   8   0   6      424.72      437.43      9.67 o 
   9   0   6      456.81      446.70      8.61 o 
  10   0   6      347.80      337.03      6.80 o 
  11   0   6       97.18       88.45      5.09 o 
 -13   1   6        0.17       -1.74      1.74 o 
 -12   1   6       64.16       69.07      3.41 o 
 -11   1   6       45.65       43.48      2.34 o 
 -10   1   6       67.98       76.29      3.04 o 
  -9   1   6        4.81        6.24      1.25 o 
  -8   1   6       36.15       39.23      2.13 o 
  -7   1   6       86.14       86.63      2.83 o 
  -6   1   6       15.78       21.33      1.29 o 
  -5   1   6       13.73        7.64      1.22 o 
  -3   1   6       34.17       28.54      2.58 o 
  -2   1   6        1.19        1.00      0.67 o 
  -1   1   6      298.44      273.61      6.52 o 
   0   1   6     1175.38     1091.34     25.99 o 
   1   1   6     2950.34     2950.73     58.60 o 
   2   1   6        1.76       -0.26      1.09 o 
   3   1   6       30.20       29.51      6.95 o 
   4   1   6      337.68      334.53      4.53 o 
   5   1   6      179.55      199.95      2.88 o 
   6   1   6        0.69        1.31      0.48 o 
   7   1   6       38.79       45.93      1.75 o 
   8   1   6       13.04       16.59      0.96 o 
   9   1   6       86.37       85.16      2.27 o 
  10   1   6        4.81        3.28      0.83 o 
  11   1   6        4.15        3.38      0.96 o 
 -12   2   6        5.89        5.21      1.27 o 
 -11   2   6       65.99       69.86      4.24 o 
 -10   2   6       15.44       17.79      1.69 o 
  -9   2   6       73.32       96.58      3.33 o 
  -8   2   6        1.86        2.64      0.94 o 
  -7   2   6       26.26       28.92      1.60 o 
  -6   2   6       24.27       24.64      1.42 o 
  -5   2   6     2135.27     2005.60     51.26 o 
  -4   2   6      404.54      458.85     16.66 o 
  -3   2   6        3.78        5.06      1.36 o 
  -2   2   6     1713.69     1792.02     50.71 o 
  -1   2   6       53.47       36.19      2.33 o 
   0   2   6      235.37      261.43      7.22 o 
   1   2   6     3056.68     2727.18     76.74 o 
   2   2   6      814.39      780.54     33.41 o 
   3   2   6      332.02      275.78      5.34 o 
   4   2   6       17.74        6.98      0.57 o 
   5   2   6        3.61        9.98      0.70 o 
   6   2   6      201.43      198.40      3.33 o 
   7   2   6        5.25        2.56      0.62 o 
   8   2   6       99.18       92.63      2.37 o 
   9   2   6        0.54        1.23      0.77 o 
  10   2   6      149.18      136.99      3.18 o 
  11   2   6        0.08        0.92      0.91 o 
 -12   3   6        0.06       -0.44      1.06 o 
 -11   3   6       31.57       31.05      2.07 o 
 -10   3   6       39.79       30.86      2.21 o 
  -9   3   6       59.73       55.25      2.47 o 
  -8   3   6        6.99        5.85      1.10 o 
  -7   3   6        0.29        2.16      0.88 o 
  -6   3   6        6.08        2.54      0.67 o 
  -5   3   6        0.40        1.09      0.55 o 
  -4   3   6       22.59       26.90      1.53 o 
  -3   3   6        7.92       13.98      1.49 o 
  -2   3   6       25.54       19.12      1.69 o 
  -1   3   6       48.09       56.18      2.85 o 
   0   3   6      856.65      830.37     24.94 o 
   1   3   6      208.46      172.49      6.65 o 
   2   3   6       49.01       55.72      2.90 o 
   3   3   6      567.20      542.73      8.72 o 
   4   3   6      129.11      149.00      2.56 o 
   5   3   6       13.87       29.63      1.18 o 
   6   3   6       28.26       29.88      1.59 o 
   7   3   6       16.13       19.55      1.21 o 
   8   3   6        0.86        1.06      0.72 o 
   9   3   6       28.05       24.31      1.40 o 
  10   3   6       28.89       30.59      1.51 o 
  11   3   6        1.42        2.69      0.82 o 
 -12   4   6        0.92       -0.57      1.20 o 
 -11   4   6       70.43       72.80      3.39 o 
 -10   4   6        1.79       -0.52      1.03 o 
  -9   4   6      127.38      133.44      3.53 o 
  -8   4   6      107.53      114.07      2.84 o 
  -7   4   6        0.86        1.19      0.72 o 
  -6   4   6       75.38       86.60      2.21 o 
  -5   4   6      149.81      168.78      3.61 o 
  -4   4   6       27.30       34.09      1.72 o 
  -3   4   6      163.35      157.33      4.27 o 
  -2   4   6       57.56       36.32      3.00 o 
  -1   4   6      195.20      217.53      7.15 o 
   0   4   6       40.57       40.42      2.51 o 
   1   4   6        1.83        9.65      0.94 o 
   2   4   6        0.48        0.98      0.64 o 
   3   4   6      123.80      125.29      2.69 o 
   4   4   6       17.25       14.95      0.97 o 
   5   4   6      167.88      191.80      3.75 o 
   6   4   6        4.70        7.38      0.85 o 
   7   4   6       93.39       90.36      2.47 o 
   8   4   6      136.20      150.17      3.37 o 
   9   4   6      105.49      115.44      3.72 o 
  10   4   6      258.31      235.21      4.95 o 
  11   4   6        0.23       -0.02      1.01 o 
 -11   5   6       19.40       22.69      1.66 o 
 -10   5   6        0.28       -0.95      1.05 o 
  -9   5   6       29.92       32.48      1.99 o 
  -8   5   6       92.02      117.62      3.72 o 
  -7   5   6      140.58      159.24      3.78 o 
  -6   5   6       29.02       36.19      1.91 o 
  -5   5   6      669.61      650.34     12.13 o 
  -4   5   6       96.94      101.85      3.43 o 
  -3   5   6      214.10      212.72      6.81 o 
  -2   5   6      294.43      297.10      6.16 o 
  -1   5   6       97.02       86.04      2.56 o 
   0   5   6       40.66       45.15      2.33 o 
   1   5   6      181.51      137.74      5.20 o 
   2   5   6       28.13       28.47      1.33 o 
   3   5   6      753.92      776.83     14.51 o 
   4   5   6      130.94      159.90      3.06 o 
   5   5   6      359.60      350.65      6.18 o 
   6   5   6      184.93      215.55      4.71 o 
   7   5   6       95.28       90.27      2.77 o 
   8   5   6      404.04      400.37      7.75 o 
   9   5   6       54.89       62.34      2.18 o 
  10   5   6        2.15        1.05      0.84 o 
 -11   6   6       25.30       22.82      1.82 o 
 -10   6   6       13.26       14.37      1.75 o 
  -9   6   6      332.05      334.28      7.24 o 
  -8   6   6      120.25      148.35      4.12 o 
  -7   6   6      199.08      194.35      4.87 o 
  -6   6   6       94.57       91.87      2.92 o 
  -5   6   6      102.04      109.82      3.15 o 
  -4   6   6      803.40      764.26     22.59 o 
  -3   6   6       11.77       10.43      1.18 o 
  -2   6   6      102.96      106.42      3.09 o 
  -1   6   6      341.85      285.59      7.03 o 
   0   6   6      466.01      434.13      9.08 o 
   1   6   6      337.05      326.60      7.82 o 
   2   6   6      405.25      413.35     10.76 o 
   3   6   6      286.38      268.46      4.50 o 
   4   6   6       25.21       26.79      1.66 o 
   5   6   6      266.99      278.14      4.77 o 
   6   6   6        6.53        6.13      1.10 o 
   7   6   6      249.40      277.39      6.67 o 
   8   6   6       75.51       81.76      2.95 o 
   9   6   6        6.48        5.79      1.31 o 
  10   6   6       25.89       17.52      1.78 o 
 -11   7   6        3.23        3.23      1.74 o 
 -10   7   6       31.79       35.15      2.18 o 
  -9   7   6        6.38        7.43      1.08 o 
  -8   7   6       63.42       66.10      2.44 o 
  -7   7   6       49.51       49.59      2.16 o 
  -6   7   6        0.02       -0.77      0.77 o 
  -5   7   6      208.54      223.67      4.75 o 
  -4   7   6      404.21      392.71      8.18 o 
  -3   7   6       11.26       11.20      1.25 o 
  -2   7   6      738.06      664.74     13.58 o 
  -1   7   6        3.45        5.52      1.04 o 
   0   7   6      115.91      131.12      4.06 o 
   1   7   6       65.52       70.84      2.84 o 
   2   7   6       20.86       27.37      2.50 o 
   3   7   6       93.29       90.41      3.31 o 
   4   7   6      323.12      375.53      7.50 o 
   5   7   6      472.17      453.11      8.72 o 
   6   7   6       17.15       10.08      1.11 o 
   7   7   6      157.10      146.75      4.09 o 
   8   7   6        0.93        3.07      0.93 o 
   9   7   6       13.91       12.44      1.27 o 
 -10   8   6        0.25        0.89      1.03 o 
  -9   8   6        0.68        0.99      0.88 o 
  -8   8   6        6.75        7.66      1.04 o 
  -7   8   6       22.25       20.72      1.48 o 
  -6   8   6        1.12        0.18      0.80 o 
  -5   8   6      351.32      371.58      9.39 o 
  -4   8   6      302.95      286.97      7.63 o 
  -3   8   6        0.25        0.10      1.19 o 
  -2   8   6       28.49       28.25      2.03 o 
  -1   8   6        0.04       -0.18      1.10 o 
   0   8   6      113.98      106.00      3.69 o 
   1   8   6      113.10      135.52      5.41 o 
   2   8   6        0.34        1.94      0.93 o 
   3   8   6        0.12       -0.03      0.95 o 
   4   8   6        5.09        7.06      1.22 o 
   5   8   6      137.72      161.56      4.50 o 
   6   8   6       29.00       25.85      1.72 o 
   7   8   6       47.01       45.92      2.05 o 
   8   8   6       29.64       23.83      1.73 o 
  -9   9   6        0.31        1.24      1.03 o 
  -8   9   6       43.20       38.77      1.88 o 
  -7   9   6       67.11       71.04      2.63 o 
  -6   9   6       80.80       80.31      3.46 o 
  -5   9   6        7.69        6.94      1.40 o 
  -4   9   6      274.74      272.36      7.29 o 
  -3   9   6       27.41       22.74      2.49 o 
  -2   9   6       92.83      100.43      3.67 o 
  -1   9   6       41.96       40.97      2.35 o 
   0   9   6      451.15      452.37     10.49 o 
   1   9   6      401.54      419.16     10.58 o 
   2   9   6       21.05       21.23      1.71 o 
   3   9   6       99.40       98.28      3.43 o 
   4   9   6       16.70       23.43      2.26 o 
   5   9   6       15.14       14.13      1.73 o 
   6   9   6       11.40       15.96      2.98 o 
   7   9   6        2.26        1.12      1.61 o 
  -8  10   6       52.62       39.18      2.06 o 
  -7  10   6        7.09        5.96      1.27 o 
  -6  10   6        1.35        0.32      1.62 o 
  -5  10   6       27.86       32.37      2.18 o 
  -4  10   6       16.91       18.60      1.71 o 
  -3  10   6        0.70        0.59      1.08 o 
  -2  10   6       73.30       78.19      3.69 o 
  -1  10   6       12.80       12.41      1.48 o 
   0  10   6        0.01       -1.99      1.99 o 
   1  10   6      244.68      249.93      7.94 o 
   2  10   6       15.37       12.80      3.35 o 
   3  10   6        8.37        8.50      1.55 o 
   4  10   6        1.59       -1.38      1.86 o 
   5  10   6        0.05       -1.13      1.13 o 
   6  10   6       20.68       19.77      9.68 o 
  -6  11   6        7.31        7.53      1.61 o 
  -5  11   6       24.56       21.08      3.47 o 
  -4  11   6       37.09       32.26      2.62 o 
  -3  11   6      111.65      112.53      8.57 o 
  -2  11   6        6.81       10.85      1.79 o 
  -1  11   6      384.80      359.91     16.65 o 
   0  11   6       26.30       34.12      2.56 o 
   1  11   6        2.76        1.26      1.48 o 
   2  11   6        0.32        0.22      1.36 o 
   3  11   6        7.87        6.95      2.48 o 
   4  11   6        9.31        3.97      1.99 o 
   5  11   6        0.32        0.99      1.49 o 
  -4  12   6       91.51       96.57      6.45 o 
  -3  12   6       85.96       77.70      5.96 o 
  -2  12   6       20.88       23.08      3.47 o 
  -1  12   6        2.81        5.96      2.23 o 
   0  12   6        1.58        1.74      1.99 o 
   1  12   6       15.86       11.17      2.48 o 
   2  12   6        4.34        3.97      1.99 o 
   3  12   6        2.53        3.23      1.99 o 
 -12   1   7        2.69        4.36      1.30 o 
 -11   1   7       11.66        7.13      1.32 o 
 -10   1   7      263.22      290.94      6.61 o 
  -9   1   7      385.98      399.16      8.29 o 
  -8   1   7       36.63       36.78      2.18 o 
  -7   1   7       73.71       73.10      2.74 o 
  -6   1   7        2.27        6.32      1.06 o 
  -5   1   7        1.40        1.30      0.78 o 
  -4   1   7        0.01        2.22      0.90 o 
  -3   1   7      143.22      109.52      6.21 o 
  -2   1   7       60.87       48.65      4.22 o 
  -1   1   7     1167.46     1160.55     33.92 o 
   0   1   7      952.15      778.23     48.41 o 
   1   1   7      379.43      393.91     18.40 o 
   2   1   7     1040.06      899.76     12.81 o 
   3   1   7       38.24       74.94      1.60 o 
   4   1   7      119.52       94.47      1.87 o 
   5   1   7        8.96       10.69      0.76 o 
   6   1   7       83.75       84.80      1.98 o 
   7   1   7        2.54        1.91      0.64 o 
   8   1   7       24.67       21.38      1.14 o 
   9   1   7       31.28       31.25      1.47 o 
  10   1   7       26.45       28.41      2.00 o 
  11   1   7        0.77        0.95      1.09 o 
 -12   2   7       10.28       10.60      2.32 o 
 -11   2   7        6.38       10.32      1.60 o 
 -10   2   7       32.28       32.27      2.43 o 
  -9   2   7        2.28        2.94      1.21 o 
  -8   2   7       32.03       37.17      2.79 o 
  -7   2   7      222.70      230.31      7.79 o 
  -6   2   7       31.57       29.91      2.25 o 
  -5   2   7      252.57      280.08      5.23 o 
  -4   2   7      150.46      143.55      3.41 o 
  -3   2   7       51.07       54.19      2.72 o 
  -2   2   7      128.72      122.91      4.63 o 
  -1   2   7     1083.90     1073.29     43.94 o 
   0   2   7     3282.56     2764.80     88.68 o 
   1   2   7      501.50      589.72     20.65 o 
   2   2   7     1347.09     1355.36     18.49 o 
   3   2   7      133.90      144.42      2.55 o 
   4   2   7      279.12      313.02      4.69 o 
   5   2   7       49.81       43.78      1.35 o 
   6   2   7       62.43       60.51      1.68 o 
   7   2   7       31.26       38.35      1.48 o 
   8   2   7      172.13      175.24      3.46 o 
   9   2   7       67.96       59.46      1.93 o 
  10   2   7      187.37      167.90      4.52 o 
  11   2   7       76.42       72.74      4.97 o 
 -12   3   7       28.73       26.17      2.37 o 
 -11   3   7        3.97        3.91      1.24 o 
 -10   3   7        0.00       -0.81      1.14 o 
  -9   3   7        3.49        3.55      1.16 o 
  -8   3   7        8.81       14.64      1.41 o 
  -7   3   7       10.45       14.17      1.37 o 
  -6   3   7      141.62      139.67      3.22 o 
  -5   3   7       19.90       15.61      1.08 o 
  -4   3   7        2.65        1.10      0.75 o 
  -3   3   7      416.63      344.63      6.73 o 
  -2   3   7       49.22       55.65      2.29 o 
  -1   3   7      191.04      223.38      5.52 o 
   0   3   7        2.37        1.86      1.05 o 
   1   3   7      150.58      136.83      3.76 o 
   2   3   7        3.20        4.54      0.63 o 
   3   3   7       31.23       24.20      1.65 o 
   4   3   7      154.64      185.67      3.03 o 
   5   3   7        4.07        7.61      0.70 o 
   6   3   7       61.19       55.97      1.80 o 
   7   3   7      127.70      132.08      3.10 o 
   8   3   7        0.03        0.07      0.71 o 
   9   3   7        0.02        0.04      0.72 o 
  10   3   7       64.28       57.24      1.91 o 
 -12   4   7        0.14        0.99      1.40 o 
 -11   4   7       18.25       15.77      1.50 o 
 -10   4   7        0.04       -0.66      1.03 o 
  -9   4   7        0.31        0.47      1.00 o 
  -8   4   7        0.24        0.12      0.97 o 
  -7   4   7        7.94        8.91      1.01 o 
  -6   4   7        0.06        1.06      0.89 o 
  -5   4   7      308.50      292.08      6.23 o 
  -4   4   7       55.07       70.38      2.44 o 
  -3   4   7       67.88       73.35      2.72 o 
  -2   4   7      879.66      809.53     13.98 o 
  -1   4   7        0.07        1.37      0.75 o 
   0   4   7       39.88       35.29      1.95 o 
   1   4   7      358.66      354.28      6.95 o 
   2   4   7      239.41      275.92      4.46 o 
   3   4   7       13.21       18.81      1.16 o 
   4   4   7        4.25        9.80      0.88 o 
   5   4   7       18.71       28.26      1.39 o 
   6   4   7       40.38       35.71      2.26 o 
   7   4   7        2.98        1.53      0.71 o 
   8   4   7        3.44        2.30      0.78 o 
   9   4   7       72.20       82.04      2.32 o 
  10   4   7        0.26        1.41      0.74 o 
 -11   5   7       40.08       33.84      2.18 o 
 -10   5   7       22.01       20.72      1.66 o 
  -9   5   7       45.08       40.41      2.29 o 
  -8   5   7        0.92        2.44      1.09 o 
  -7   5   7       21.19       22.91      1.78 o 
  -6   5   7       14.73       14.28      1.18 o 
  -5   5   7        1.91        3.07      0.98 o 
  -4   5   7       37.82       42.77      2.72 o 
  -3   5   7       66.85       58.01      2.31 o 
  -2   5   7      732.76      786.61     14.27 o 
  -1   5   7      292.01      259.84      5.63 o 
   0   5   7      128.28      121.87      4.41 o 
   1   5   7      370.83      330.29     10.89 o 
   2   5   7       16.10       15.04      0.99 o 
   3   5   7      360.80      371.65      6.40 o 
   4   5   7       31.48       31.50      1.45 o 
   5   5   7       69.91       72.61      2.13 o 
   6   5   7      303.40      288.33      5.99 o 
   7   5   7       10.27       11.04      1.13 o 
   8   5   7      171.84      183.41      5.77 o 
   9   5   7       56.65       51.26      1.95 o 
  10   5   7        0.02        1.79      0.86 o 
 -11   6   7        8.16        9.87      1.32 o 
 -10   6   7        0.47        0.32      1.17 o 
  -9   6   7       65.72       66.58      4.20 o 
  -8   6   7       21.09       20.93      1.83 o 
  -7   6   7        2.52        3.90      1.00 o 
  -6   6   7       41.16       33.94      1.84 o 
  -5   6   7      514.42      520.75     13.01 o 
  -4   6   7        9.29        9.65      1.22 o 
  -3   6   7      181.21      162.15      4.22 o 
  -2   6   7       49.50       45.10      2.13 o 
  -1   6   7        2.57        4.39      1.30 o 
   0   6   7      266.08      260.36      8.50 o 
   1   6   7       23.35       34.54      1.83 o 
   2   6   7       86.40      101.43      2.96 o 
   3   6   7      152.26      133.17      3.08 o 
   4   6   7      335.75      315.47      5.67 o 
   5   6   7      206.79      247.77      4.78 o 
   6   6   7       25.03       27.30      1.61 o 
   7   6   7       40.12       32.20      1.70 o 
   8   6   7       12.04       10.83      1.56 o 
   9   6   7       29.33       29.05      1.67 o 
 -10   7   7      111.91       96.27      3.76 o 
  -9   7   7       27.41       19.91      1.65 o 
  -8   7   7        6.02        7.46      1.07 o 
  -7   7   7        0.22       -0.55      0.83 o 
  -6   7   7        7.37       10.54      1.34 o 
  -5   7   7       82.38       93.43      3.40 o 
  -4   7   7        9.58       13.27      1.41 o 
  -3   7   7      178.98      183.44      4.64 o 
  -2   7   7        9.80        7.39      1.18 o 
  -1   7   7       13.72       16.50      2.08 o 
   0   7   7       37.98       34.38      1.88 o 
   1   7   7      542.65      562.46     16.14 o 
   2   7   7      507.56      494.28     13.72 o 
   3   7   7      161.22      165.41      5.38 o 
   4   7   7       12.61       12.44      1.15 o 
   5   7   7       21.79       19.83      1.87 o 
   6   7   7       55.23       57.39      2.89 o 
   7   7   7        0.00       -0.08      0.84 o 
   8   7   7        0.06        1.11      0.95 o 
   9   7   7       47.89       43.99      4.84 o 
 -10   8   7       62.11       59.84      5.09 o 
  -9   8   7       31.60       25.57      1.66 o 
  -8   8   7       12.64       10.79      1.19 o 
  -7   8   7       32.73       27.40      1.99 o 
  -6   8   7       42.92       37.49      2.36 o 
  -5   8   7      194.07      205.25      6.46 o 
  -4   8   7        1.31        0.84      1.03 o 
  -3   8   7       24.83       24.41      2.01 o 
  -2   8   7       22.78       19.48      2.14 o 
  -1   8   7      848.76      874.08     19.55 o 
   0   8   7      259.24      271.04     11.19 o 
   1   8   7        0.08        0.02      0.98 o 
   2   8   7      125.23      127.97      4.16 o 
   3   8   7       13.57       17.08      1.64 o 
   4   8   7       65.78       56.56      2.61 o 
   5   8   7        1.63        4.12      1.13 o 
   6   8   7       21.81       25.59      2.48 o 
   7   8   7        1.95       -0.02      1.01 o 
   8   8   7       16.95       20.30      2.98 o 
  -9   9   7        5.14        4.32      1.10 o 
  -8   9   7        7.84        7.05      1.30 o 
  -7   9   7        8.81        9.17      2.22 o 
  -6   9   7       10.23       10.64      1.54 o 
  -5   9   7        2.41        2.45      1.16 o 
  -4   9   7        1.15        0.01      1.01 o 
  -3   9   7        0.56        1.14      1.08 o 
  -2   9   7       17.27       22.51      1.89 o 
  -1   9   7      299.67      295.27      7.87 o 
   0   9   7        2.64        2.80      1.10 o 
   1   9   7      456.53      432.36     10.11 o 
   2   9   7       15.48       14.41      1.54 o 
   3   9   7       95.16       94.39      3.40 o 
   4   9   7      129.93      132.23      6.58 o 
   5   9   7        1.24        1.70      1.19 o 
   6   9   7        1.84        3.23      1.49 o 
   7   9   7       19.76       19.61      2.23 o 
  -8  10   7        0.02       -1.49      1.49 o 
  -7  10   7       41.56       45.19      4.16 o 
  -6  10   7        1.40        1.25      1.10 o 
  -5  10   7        2.88        1.67      1.16 o 
  -4  10   7       33.22       25.84      1.98 o 
  -3  10   7      100.71      122.13      3.99 o 
  -2  10   7       43.69       37.26      2.29 o 
  -1  10   7       13.49       13.17      1.48 o 
   0  10   7       55.16       63.86      2.73 o 
   1  10   7      171.52      176.17     10.43 o 
   2  10   7       77.71       87.23      4.17 o 
   3  10   7       92.67       86.14      3.81 o 
   4  10   7       15.72       19.44      1.93 o 
   5  10   7        8.97        5.83      1.13 o 
  -6  11   7        0.03        1.74      1.24 o 
  -5  11   7        1.01        0.79      1.24 o 
  -4  11   7       32.46       29.41      4.22 o 
  -3  11   7       12.62       12.29      1.79 o 
  -2  11   7      333.39      355.79     10.50 o 
  -1  11   7      239.13      254.13      7.94 o 
   0  11   7       31.46       27.59      2.38 o 
   1  11   7       95.18       81.47      3.81 o 
   2  11   7       17.86       18.01      1.91 o 
   3  11   7       37.70       39.81      2.98 o 
   4  11   7       25.28       25.81      2.73 o 
  -4  12   7        7.45        4.47      2.48 o 
  -3  12   7      107.72      116.45      6.95 o 
  -2  12   7       14.56       18.86      1.79 o 
  -1  12   7       10.61       13.34      1.73 o 
   0  12   7      117.15      119.43      6.95 o 
   1  12   7       83.21       84.90      5.46 o 
   2  12   7       10.94        7.94      2.23 o 
 -12   0   8       46.98       48.67      5.34 o 
 -11   0   8        7.40       10.69      7.57 o 
 -10   0   8       42.03       50.14      3.57 o 
  -9   0   8       12.08       13.64      2.26 o 
  -8   0   8      118.78      118.23      5.23 o 
  -7   0   8       98.11      105.29      4.73 o 
  -6   0   8       22.10       19.06      2.23 o 
  -5   0   8       71.42       92.67      4.03 o 
  -4   0   8     1611.78     1469.94     34.13 o 
  -3   0   8       42.62       35.99      2.44 o 
  -2   0   8       76.56       78.58      3.42 o 
  -1   0   8     6402.03     5852.19    130.01 o 
   0   0   8      267.18      240.09     12.55 o 
   1   0   8        1.68       23.26      1.84 o 
   2   0   8     1523.08     1524.48     29.46 o 
   3   0   8      192.32      156.81      3.38 o 
   4   0   8      995.50      933.08     21.40 o 
   5   0   8       41.42       39.60      1.88 o 
   6   0   8       32.18       29.91      1.70 o 
   7   0   8       67.46       73.39      2.78 o 
   8   0   8       73.99       71.08      2.88 o 
   9   0   8      155.90      155.64      4.52 o 
  10   0   8       27.30       24.12      2.15 o 
 -12   1   8       21.44       20.48      1.76 o 
 -11   1   8        0.28       -1.16      1.16 o 
 -10   1   8      521.29      549.11     10.60 o 
  -9   1   8      142.77      142.91      4.21 o 
  -8   1   8      265.74      294.55      6.58 o 
  -7   1   8      208.76      233.61      5.49 o 
  -6   1   8       19.18       19.56      1.55 o 
  -5   1   8       77.17       73.23      2.51 o 
  -4   1   8       10.69       13.26      1.15 o 
  -3   1   8      170.08      154.48      3.63 o 
  -2   1   8     1142.22      986.68     19.07 o 
  -1   1   8      718.97      696.49     13.80 o 
   0   1   8     3173.89     2919.74     46.34 o 
   1   1   8     1032.26     1062.47     15.80 o 
   2   1   8     2540.76     2453.74     28.60 o 
   3   1   8        6.01       13.09      1.03 o 
   4   1   8      126.84      131.98      2.41 o 
   5   1   8       11.88       12.56      0.84 o 
   6   1   8      340.11      382.05      5.72 o 
   7   1   8       74.22       80.22      2.00 o 
   8   1   8       26.88       25.82      1.25 o 
   9   1   8      249.20      240.01      4.44 o 
  10   1   8        2.06        1.87      0.83 o 
 -12   2   8        0.20        1.75      1.19 o 
 -11   2   8        4.75        4.57      1.42 o 
 -10   2   8       37.10       35.99      2.47 o 
  -9   2   8      135.02      154.92      5.01 o 
  -8   2   8       90.80      112.41      4.10 o 
  -7   2   8       54.41       50.72      4.01 o 
  -6   2   8       10.92        9.13      1.12 o 
  -5   2   8       69.36       65.49      2.23 o 
  -4   2   8      338.04      333.46      6.03 o 
  -3   2   8      133.90       95.04      2.46 o 
  -2   2   8       21.58       16.68      1.21 o 
  -1   2   8        7.45        6.62      0.90 o 
   0   2   8      122.46      136.31      2.94 o 
   1   2   8      152.54      149.17      2.81 o 
   2   2   8      110.66      102.09      2.51 o 
   3   2   8        7.72       17.12      0.87 o 
   4   2   8       17.15       21.79      1.00 o 
   5   2   8       36.69       45.76      1.45 o 
   6   2   8      166.61      186.61      3.35 o 
   7   2   8       77.03       81.25      2.04 o 
   8   2   8       16.41       17.54      1.13 o 
   9   2   8        1.00        0.66      0.73 o 
  10   2   8       42.18       29.19      1.37 o 
 -12   3   8       27.65       24.57      2.98 o 
 -11   3   8        1.77        0.55      1.24 o 
 -10   3   8       78.65       80.45      6.27 o 
  -9   3   8       23.92       21.20      2.00 o 
  -8   3   8        0.33       -0.76      0.97 o 
  -7   3   8      166.00      161.98      5.11 o 
  -6   3   8       28.77       33.82      1.78 o 
  -5   3   8        1.61        0.83      0.80 o 
  -4   3   8        1.38        2.39      0.82 o 
  -3   3   8      397.79      374.04      6.83 o 
  -2   3   8        0.06        0.21      0.67 o 
  -1   3   8       11.72       13.34      1.01 o 
   0   3   8      316.98      314.55      5.84 o 
   1   3   8      202.52      215.46      3.74 o 
   2   3   8      235.37      216.32      3.82 o 
   3   3   8       73.99       70.82      1.69 o 
   4   3   8      105.73      109.75      2.17 o 
   5   3   8      698.12      728.86     10.70 o 
   6   3   8      247.37      259.49      4.64 o 
   7   3   8      436.68      463.56      7.32 o 
   8   3   8       72.14       85.21      2.64 o 
   9   3   8       33.51       27.12      1.56 o 
  10   3   8       59.32       54.11      1.95 o 
 -11   4   8       19.88       20.59      1.68 o 
 -10   4   8      126.05      112.96      3.57 o 
  -9   4   8      188.54      181.32      4.24 o 
  -8   4   8        3.88        3.09      1.08 o 
  -7   4   8       26.72       26.60      2.01 o 
  -6   4   8       13.88       13.34      1.29 o 
  -5   4   8      394.65      379.82      7.75 o 
  -4   4   8      116.83      101.11      3.04 o 
  -3   4   8      353.97      321.73      6.89 o 
  -2   4   8       22.91       26.74      1.47 o 
  -1   4   8      196.87      197.62      5.46 o 
   0   4   8        0.53        1.03      0.59 o 
   1   4   8      121.91      117.43      2.43 o 
   2   4   8      169.76      174.62      3.24 o 
   3   4   8      188.06      195.05      3.93 o 
   4   4   8      513.31      536.41      8.98 o 
   5   4   8     1068.03     1157.31     19.79 o 
   6   4   8      471.22      508.19      9.59 o 
   7   4   8       14.42       15.58      1.16 o 
   8   4   8        7.83       11.67      1.17 o 
   9   4   8      165.20      150.47      3.56 o 
  10   4   8        8.19        7.32      1.23 o 
 -11   5   8       13.92       10.81      1.84 o 
 -10   5   8      133.52      111.33      3.36 o 
  -9   5   8      278.57      277.92      7.37 o 
  -8   5   8      241.98      215.14      5.41 o 
  -7   5   8      204.92      212.91      5.35 o 
  -6   5   8       25.36       23.11      1.79 o 
  -5   5   8        8.06        6.91      1.23 o 
  -4   5   8      102.48       89.02      2.93 o 
  -3   5   8      191.66      181.44      3.95 o 
  -2   5   8        0.02        1.45      1.00 o 
  -1   5   8       47.22       45.54      1.99 o 
   0   5   8       47.01       46.42      3.48 o 
   1   5   8       18.92       21.18      1.68 o 
   2   5   8      553.27      524.80      9.96 o 
   3   5   8       77.69       86.65      2.29 o 
   4   5   8       90.04       91.80      2.45 o 
   5   5   8       35.27       46.31      1.77 o 
   6   5   8      112.57      119.25      3.24 o 
   7   5   8       24.95       28.51      1.57 o 
   8   5   8      325.78      322.20      6.60 o 
   9   5   8        6.81        7.96      1.29 o 
 -11   6   8        3.95        2.42      1.66 o 
 -10   6   8      100.09       99.09      3.91 o 
  -9   6   8        0.01        0.61      1.38 o 
  -8   6   8        9.89       10.44      1.61 o 
  -7   6   8       93.18      109.52      4.91 o 
  -6   6   8       18.63       23.64      2.03 o 
  -5   6   8        0.91        0.03      0.95 o 
  -4   6   8        2.57        4.05      1.09 o 
  -3   6   8       69.48       54.77      2.46 o 
  -2   6   8       24.47       23.09      1.65 o 
  -1   6   8        1.65        5.52      1.04 o 
   0   6   8        0.32        0.39      0.82 o 
   1   6   8       13.97       21.73      2.26 o 
   2   6   8       10.89       13.52      1.32 o 
   3   6   8        3.64        7.67      1.21 o 
   4   6   8       15.57       18.52      1.19 o 
   5   6   8      138.81      143.22      3.56 o 
   6   6   8       12.28       15.92      1.55 o 
   7   6   8        3.03        4.05      0.84 o 
   8   6   8        1.29        0.14      0.96 o 
   9   6   8       23.32       25.82      1.75 o 
 -10   7   8       36.06       24.13      3.97 o 
  -9   7   8       53.51       53.45      2.41 o 
  -8   7   8       12.54       12.22      1.46 o 
  -7   7   8       63.82       62.03      2.88 o 
  -6   7   8       33.14       34.49      2.20 o 
  -5   7   8       27.69       21.08      1.76 o 
  -4   7   8        4.96        4.45      1.07 o 
  -3   7   8        7.84        9.15      1.28 o 
  -2   7   8       76.54       85.67      2.94 o 
  -1   7   8       48.95       45.26      2.55 o 
   0   7   8      212.73      214.70      5.11 o 
   1   7   8       79.05       75.34      2.71 o 
   2   7   8      274.35      268.69     18.72 o 
   3   7   8      129.02      116.86      3.44 o 
   4   7   8       20.50       21.52      1.79 o 
   5   7   8       11.62       11.27      1.55 o 
   6   7   8        7.56        5.51      1.36 o 
   7   7   8        1.28        1.36      1.05 o 
   8   7   8       40.56       41.37      4.72 o 
  -9   8   8        9.92        8.04      1.19 o 
  -8   8   8       63.21       64.95      3.17 o 
  -7   8   8       10.05        9.25      1.35 o 
  -6   8   8       30.28       25.53      1.84 o 
  -5   8   8        9.06       12.38      1.41 o 
  -4   8   8       75.41       68.41      2.93 o 
  -3   8   8        3.54        1.74      0.99 o 
  -2   8   8        0.45        0.65      0.97 o 
  -1   8   8      168.11      165.99      5.02 o 
   0   8   8        0.04       -0.84      1.24 o 
   1   8   8        7.21       11.04      1.45 o 
   2   8   8      102.28       96.94      3.66 o 
   3   8   8       87.46       91.97      3.42 o 
   4   8   8        2.04        2.83      1.13 o 
   5   8   8      172.63      187.24      8.44 o 
   6   8   8       38.42       38.68      2.36 o 
   7   8   8        0.24        0.56      0.95 o 
  -8   9   8       12.87       10.87      1.33 o 
  -7   9   8       20.27       20.77      1.74 o 
  -6   9   8       16.68       22.33      1.85 o 
  -5   9   8        0.00        0.69      1.01 o 
  -4   9   8        0.01       -0.72      1.03 o 
  -3   9   8       28.92       33.55      2.29 o 
  -2   9   8       34.82       43.42      2.58 o 
  -1   9   8      363.72      399.23      9.63 o 
   0   9   8      391.89      367.63      8.94 o 
   1   9   8       90.66       93.73      3.49 o 
   2   9   8       39.52       48.41      2.53 o 
   3   9   8        3.04        2.21      1.08 o 
   4   9   8       23.52       19.20      2.01 o 
   5   9   8        0.32        0.00      1.49 o 
   6   9   8      135.19      140.30      6.21 o 
  -7  10   8        5.28        2.71      1.08 o 
  -6  10   8       11.90       14.76      1.48 o 
  -5  10   8       48.33       51.95      3.29 o 
  -4  10   8       62.37       63.45      3.36 o 
  -3  10   8      186.61      197.30      5.49 o 
  -2  10   8        5.87        8.83      1.27 o 
  -1  10   8        7.60        7.61      1.27 o 
   0  10   8      171.43      170.14      4.86 o 
   1  10   8        4.29        6.14      1.16 o 
   2  10   8       69.75       66.51      4.47 o 
   3  10   8        5.78        2.67      1.37 o 
   4  10   8       44.82       36.17      2.26 o 
   5  10   8        0.51        0.25      1.24 o 
  -5  11   8       13.08       10.06      3.72 o 
  -4  11   8        7.44        6.15      2.36 o 
  -3  11   8       38.95       30.91      2.44 o 
  -2  11   8       16.61       17.38      2.11 o 
  -1  11   8        9.16        8.02      1.47 o 
   0  11   8        5.60        1.74      1.37 o 
   1  11   8        5.35        3.48      2.85 o 
   2  11   8        5.30        9.52      1.61 o 
   3  11   8        2.51        4.45      1.31 o 
  -1  12   8        0.74       -1.49      1.99 o 
 -12   1   9        6.52        8.06      1.48 o 
 -11   1   9       64.66       60.68      2.81 o 
 -10   1   9       17.16       16.09      1.80 o 
  -9   1   9      125.10      128.00      3.97 o 
  -8   1   9      186.71      194.54      4.99 o 
  -7   1   9       25.82       30.20      1.98 o 
  -6   1   9        3.10        1.99      1.04 o 
  -5   1   9        7.58        5.74      1.10 o 
  -4   1   9       68.26       73.94      2.57 o 
  -3   1   9       38.05       32.48      1.73 o 
  -2   1   9        8.66        5.03      0.90 o 
  -1   1   9       48.76       41.04      1.66 o 
   0   1   9      203.66      242.76      4.16 o 
   1   1   9       53.27       39.61      3.08 o 
   2   1   9      366.74      366.46      5.16 o 
   3   1   9      776.97      818.00     10.30 o 
   4   1   9        9.32        6.27      0.73 o 
   5   1   9     1380.29     1490.12     17.97 o 
   6   1   9       20.94       24.32      1.23 o 
   7   1   9        0.33        0.08      0.63 o 
   8   1   9      160.43      165.43      3.07 o 
   9   1   9      186.75      174.56      3.70 o 
  10   1   9       30.67       25.32      2.98 o 
 -12   2   9        8.42        9.18      1.99 o 
 -11   2   9        1.53        0.73      1.13 o 
 -10   2   9       89.90       92.27      3.67 o 
  -9   2   9        0.19        1.42      1.27 o 
  -8   2   9       17.49       17.37      2.16 o 
  -7   2   9        6.34       10.61      1.61 o 
  -6   2   9       64.34       61.23      2.77 o 
  -5   2   9       61.05       63.53      2.27 o 
  -4   2   9      273.10      247.73      4.85 o 
  -3   2   9       29.24       37.97      1.66 o 
  -2   2   9        0.63        0.19      0.75 o 
  -1   2   9       38.24       40.66      1.66 o 
   0   2   9       25.58       30.05      1.78 o 
   1   2   9      340.14      325.63      4.91 o 
   2   2   9        7.57        3.87      0.64 o 
   3   2   9       28.82       18.29      0.95 o 
   4   2   9        1.05        2.73      0.62 o 
   5   2   9       32.86       33.50      1.32 o 
   6   2   9       31.83       41.67      1.53 o 
   7   2   9      346.20      361.00      5.51 o 
   8   2   9        5.80        5.43      0.82 o 
   9   2   9       81.96       71.85      1.98 o 
  10   2   9       22.13       19.11      2.98 o 
 -11   3   9        0.91        1.54      1.24 o 
 -10   3   9        9.76        8.84      1.48 o 
  -9   3   9        0.06       -0.03      1.13 o 
  -8   3   9        0.69        0.75      1.14 o 
  -7   3   9        1.94        2.72      1.04 o 
  -6   3   9      208.43      214.38      4.60 o 
  -5   3   9       39.26       46.44      2.01 o 
  -4   3   9      119.75      124.93      3.65 o 
  -3   3   9       93.88       71.82      2.48 o 
  -2   3   9      102.80      117.89      2.93 o 
  -1   3   9        1.96        1.32      0.73 o 
   0   3   9       10.07       13.20      0.96 o 
   1   3   9      583.40      520.43      7.87 o 
   2   3   9       13.12        9.97      0.81 o 
   3   3   9        6.93        6.67      0.72 o 
   4   3   9       17.44       20.19      1.04 o 
   5   3   9       64.99       67.61      1.79 o 
   6   3   9      115.35      120.59      2.79 o 
   7   3   9      293.14      315.24      5.79 o 
   8   3   9       14.89       13.83      1.08 o 
   9   3   9        0.36        0.29      0.76 o 
 -11   4   9        6.68        4.47      1.87 o 
 -10   4   9        3.06        1.16      1.33 o 
  -9   4   9        0.94        1.55      1.20 o 
  -8   4   9      117.89      122.61      3.40 o 
  -7   4   9      101.58       98.02      2.98 o 
  -6   4   9        1.29        3.41      1.07 o 
  -5   4   9       43.11       44.04      2.25 o 
  -4   4   9        0.83       -0.15      0.88 o 
  -3   4   9      409.76      366.43      7.61 o 
  -2   4   9       21.25       14.03      1.19 o 
  -1   4   9        1.67        0.65      0.63 o 
   0   4   9      135.06      152.51      3.32 o 
   1   4   9      205.36      225.45      3.97 o 
   2   4   9       81.39      108.47      2.34 o 
   3   4   9       27.87       33.60      1.55 o 
   4   4   9      192.06      206.27      3.95 o 
   5   4   9      267.13      274.38      5.29 o 
   6   4   9       26.79       27.11      1.79 o 
   7   4   9        0.02       -0.71      0.71 o 
   8   4   9       72.82       70.04      2.28 o 
   9   4   9        1.21        1.51      0.73 o 
 -11   5   9       20.96       14.64      2.98 o 
 -10   5   9       22.72       24.56      2.54 o 
  -9   5   9      147.08      154.10      7.87 o 
  -8   5   9       30.99       29.81      2.33 o 
  -7   5   9        0.20        1.81      1.13 o 
  -6   5   9      165.51      156.32      4.34 o 
  -5   5   9        9.89        7.17      1.26 o 
  -4   5   9      173.18      159.46      3.80 o 
  -3   5   9       18.14       15.22      1.30 o 
  -2   5   9       10.59        9.82      1.10 o 
  -1   5   9        2.21        1.43      0.85 o 
   0   5   9        5.06        7.33      1.66 o 
   1   5   9       35.71       40.08      1.91 o 
   2   5   9      111.64      111.54      3.23 o 
   3   5   9      522.55      554.20      9.22 o 
   4   5   9       73.86       79.03      2.30 o 
   5   5   9      390.88      401.19      8.18 o 
   6   5   9       68.06       58.44      3.30 o 
   7   5   9       10.17        8.82      1.04 o 
   8   5   9        5.63        5.13      0.87 o 
   9   5   9        0.42        0.62      1.12 o 
 -10   6   9       11.20        8.54      1.30 o 
  -9   6   9        4.42        7.66      1.31 o 
  -8   6   9        0.52       -0.66      1.06 o 
  -7   6   9       78.27       86.65      3.24 o 
  -6   6   9       42.66       36.05      2.16 o 
  -5   6   9       14.25       13.41      1.46 o 
  -4   6   9      682.40      688.81     13.18 o 
  -3   6   9      290.25      274.12      6.27 o 
  -2   6   9      122.73      109.11      3.36 o 
  -1   6   9       28.41       32.84      1.94 o 
   0   6   9       89.03       89.90      3.58 o 
   1   6   9      228.36      211.67      5.76 o 
   2   6   9      126.25      132.01      4.30 o 
   3   6   9      151.06      161.32      3.95 o 
   4   6   9       25.17       23.19      1.51 o 
   5   6   9      149.77      159.03      3.52 o 
   6   6   9        1.05        1.30      0.86 o 
   7   6   9      355.56      323.77      7.78 o 
   8   6   9        3.91        4.11      0.95 o 
 -10   7   9        6.07        4.96      1.99 o 
  -9   7   9        2.42        0.43      0.97 o 
  -8   7   9       80.28       73.00      2.85 o 
  -7   7   9       20.82       21.29      1.74 o 
  -6   7   9       31.00       29.01      2.00 o 
  -5   7   9       26.85       28.48      2.33 o 
  -4   7   9      297.48      310.94      6.94 o 
  -3   7   9       64.14       62.08      2.67 o 
  -2   7   9      114.68      113.01      3.45 o 
  -1   7   9       88.02       83.61      2.94 o 
   0   7   9       97.95       94.15      3.08 o 
   1   7   9       52.20       54.22      2.41 o 
   2   7   9        0.79        1.88      1.10 o 
   3   7   9      125.23      139.40      4.35 o 
   4   7   9       24.69       24.08      1.68 o 
   5   7   9        0.36        0.31      0.98 o 
   6   7   9       37.17       32.83      2.26 o 
   7   7   9       31.48       33.65      2.11 o 
  -9   8   9       34.08       22.58      2.92 o 
  -8   8   9        1.80        1.01      1.01 o 
  -7   8   9       26.30       23.62      1.74 o 
  -6   8   9        1.95        2.28      1.02 o 
  -5   8   9       13.09       10.83      1.39 o 
  -4   8   9      306.38      320.36      7.02 o 
  -3   8   9       11.14       12.94      1.38 o 
  -2   8   9      160.39      145.07      4.06 o 
  -1   8   9       17.50       19.95      1.62 o 
   0   8   9      127.65      129.75      3.73 o 
   1   8   9       11.69       13.71      1.54 o 
   2   8   9      265.44      282.98     10.72 o 
   3   8   9        0.54        0.23      1.13 o 
   4   8   9      115.23      124.53      4.74 o 
   5   8   9       34.58       37.72      3.47 o 
   6   8   9        1.04        2.71      1.13 o 
   7   8   9       25.13       25.81      2.48 o 
  -8   9   9        8.90        5.18      1.18 o 
  -7   9   9        4.69        3.68      1.10 o 
  -6   9   9       14.41       15.20      1.84 o 
  -5   9   9       21.90       21.01      1.92 o 
  -4   9   9       47.12       55.67      2.79 o 
  -3   9   9       28.15       22.71      1.92 o 
  -2   9   9      112.86      108.45      3.87 o 
  -1   9   9        0.97        0.70      1.06 o 
   0   9   9        6.57        8.73      1.30 o 
   1   9   9       36.04       31.32      2.09 o 
   2   9   9       27.20       27.77      1.89 o 
   3   9   9        9.37       10.29      1.48 o 
   4   9   9       27.98       31.02      3.23 o 
   5   9   9        0.45       -0.25      1.49 o 
  -6  10   9       16.69       14.12      1.42 o 
  -5  10   9       31.29       26.90      2.01 o 
  -4  10   9       22.24       27.14      1.83 o 
  -3  10   9       71.41       74.13      4.07 o 
  -2  10   9        3.50        6.98      1.18 o 
  -1  10   9        4.84        2.88      1.54 o 
   0  10   9        0.07        0.78      1.08 o 
   1  10   9       21.88       22.35      1.62 o 
   2  10   9       26.50       28.92      4.96 o 
   3  10   9       28.06       26.31      2.73 o 
   4  10   9      115.50      112.48      5.21 o 
  -4  11   9       31.04       32.76      3.72 o 
  -3  11   9       22.95       20.65      1.97 o 
  -2  11   9       25.69       20.43      1.84 o 
  -1  11   9      115.51      110.24      4.23 o 
   0  11   9        0.96       -0.74      1.19 o 
   1  11   9       27.93       31.05      2.98 o 
 -11   0  10       13.48       13.15      2.48 o 
 -10   0  10      106.25      129.65      5.43 o 
  -9   0  10      136.47      139.52     10.68 o 
  -8   0  10      150.85      146.42      6.04 o 
  -7   0  10        9.20       16.26      3.72 o 
  -6   0  10      180.46      194.14      6.84 o 
  -5   0  10      868.35      832.77     20.87 o 
  -4   0  10      564.38      557.80     15.92 o 
  -3   0  10       28.68       21.61      2.19 o 
  -2   0  10       34.57       31.50      2.54 o 
  -1   0  10      281.25      289.01      8.43 o 
   0   0  10     1523.35     1466.49     34.36 o 
   1   0  10        0.01        1.24      1.13 o 
   2   0  10      167.96      175.51      5.00 o 
   3   0  10       90.05      109.49      3.71 o 
   4   0  10      694.32      777.67     16.24 o 
   5   0  10       75.79       88.35      3.32 o 
   6   0  10        7.60        9.92      1.42 o 
   7   0  10      279.70      295.92      7.25 o 
   8   0  10      112.13      116.47      3.75 o 
   9   0  10      137.60      122.12      6.74 o 
 -11   1  10       25.09       25.91      1.85 o 
 -10   1  10       75.65       67.29      4.62 o 
  -9   1  10       12.20        9.64      1.60 o 
  -8   1  10       38.75       38.94      2.62 o 
  -7   1  10       28.42       33.02      2.14 o 
  -6   1  10      490.64      527.38     10.10 o 
  -5   1  10     1102.54     1104.36     18.92 o 
  -4   1  10      207.15      206.68      4.81 o 
  -3   1  10       16.42       12.65      2.11 o 
  -2   1  10       45.47       44.90      2.12 o 
  -1   1  10      636.01      612.14     10.98 o 
   0   1  10      170.20      177.03      4.19 o 
   1   1  10      665.01      668.41     12.85 o 
   2   1  10       46.76       55.94      1.95 o 
   3   1  10      165.12      156.90      2.85 o 
   4   1  10       62.43       62.15      1.71 o 
   5   1  10        2.61        4.17      0.75 o 
   6   1  10      137.64      155.76      3.31 o 
   7   1  10      281.51      289.86      5.02 o 
   8   1  10      383.11      371.99      5.97 o 
   9   1  10       12.35       10.91      1.02 o 
 -11   2  10        3.83        2.15      1.16 o 
 -10   2  10       10.11        6.58      1.42 o 
  -9   2  10       43.60       46.55      2.96 o 
  -8   2  10      141.09      151.53      4.91 o 
  -7   2  10      220.10      225.94      6.25 o 
  -6   2  10       10.86       14.31      1.61 o 
  -5   2  10       53.29       48.97      2.70 o 
  -4   2  10       87.00       74.97      2.38 o 
  -3   2  10      219.48      214.23      4.66 o 
  -2   2  10      241.25      261.66      5.07 o 
  -1   2  10       68.73       59.59      2.00 o 
   0   2  10        1.05        2.24      1.07 o 
   1   2  10        6.39       10.82      0.94 o 
   2   2  10        3.70        2.54      0.63 o 
   3   2  10       59.98       59.40      1.81 o 
   4   2  10        6.08        5.57      0.86 o 
   5   2  10      239.62      265.56      4.14 o 
   6   2  10      125.01      133.68      2.72 o 
   7   2  10        4.08        7.49      0.85 o 
   8   2  10       31.97       32.23      1.40 o 
   9   2  10       46.98       40.22      2.04 o 
 -11   3  10       57.65       55.14      2.93 o 
 -10   3  10        0.02        2.36      1.24 o 
  -9   3  10      114.60      101.87      4.35 o 
  -8   3  10      367.21      354.43      7.68 o 
  -7   3  10        4.96        5.20      1.30 o 
  -6   3  10      338.69      337.64      6.49 o 
  -5   3  10        2.54        2.82      0.97 o 
  -4   3  10       19.99       22.95      1.43 o 
  -3   3  10        0.08        0.67      1.24 o 
  -2   3  10        5.27       10.71      1.07 o 
  -1   3  10        3.81        4.11      0.75 o 
   0   3  10      102.47      116.48      2.64 o 
   1   3  10      156.88      169.70      3.38 o 
   2   3  10       77.42       82.44      2.08 o 
   3   3  10     1720.81     1832.75     23.44 o 
   4   3  10       32.09       40.26      1.53 o 
   5   3  10      144.96      152.18      2.77 o 
   6   3  10      214.83      217.15      4.05 o 
   7   3  10       69.67       75.84      2.09 o 
   8   3  10        8.89        7.31      0.86 o 
   9   3  10      120.83       92.67      6.46 o 
 -10   4  10        3.03        1.42      1.12 o 
  -9   4  10       37.65       46.63      3.04 o 
  -8   4  10       24.09       21.42      2.01 o 
  -7   4  10       87.00       70.18      2.61 o 
  -6   4  10     1009.98     1011.47     15.98 o 
  -5   4  10       15.93       16.80      1.34 o 
  -4   4  10        2.00        1.91      0.87 o 
  -3   4  10      331.31      326.69      6.04 o 
  -2   4  10       10.60       12.85      1.12 o 
  -1   4  10       17.47       12.56      1.05 o 
   0   4  10       16.43       16.86      1.06 o 
   1   4  10        9.80       10.11      0.98 o 
   2   4  10       29.43       29.76      1.34 o 
   3   4  10        0.58        0.32      0.74 o 
   4   4  10      275.03      286.91      5.10 o 
   5   4  10      201.54      198.94      3.90 o 
   6   4  10       69.30       76.38      2.50 o 
   7   4  10      235.05      216.72      4.68 o 
   8   4  10       29.68       24.61      1.36 o 
 -10   5  10        1.18        2.45      1.24 o 
  -9   5  10        4.86        8.25      1.93 o 
  -8   5  10      289.72      286.88      7.78 o 
  -7   5  10        4.79        2.33      1.26 o 
  -6   5  10       12.13        8.14      1.26 o 
  -5   5  10      338.33      346.81      6.70 o 
  -4   5  10       25.73       28.89      1.72 o 
  -3   5  10        4.89        5.84      1.01 o 
  -2   5  10       15.96       17.19      1.61 o 
  -1   5  10      105.12       92.49      3.00 o 
   0   5  10       15.75        7.87      1.31 o 
   1   5  10        3.69        2.06      0.90 o 
   2   5  10      146.70      147.20      3.35 o 
   3   5  10       72.01       80.54      2.47 o 
   4   5  10       22.89       27.98      1.50 o 
   5   5  10       30.61       37.70      1.68 o 
   6   5  10       54.73       56.67      2.12 o 
   7   5  10        0.21       -0.71      0.71 o 
   8   5  10      191.76      177.55      5.18 o 
 -10   6  10       12.13       10.49      3.97 o 
  -9   6  10        6.86        5.28      1.14 o 
  -8   6  10        0.02        1.14      1.04 o 
  -7   6  10       79.01       87.16      3.51 o 
  -6   6  10        2.17        2.64      1.17 o 
  -5   6  10       47.84       43.06      2.33 o 
  -4   6  10      270.98      262.35      6.15 o 
  -3   6  10        0.72        0.31      1.36 o 
  -2   6  10      153.30      146.41      5.33 o 
  -1   6  10        0.33       -0.38      0.98 o 
   0   6  10      174.43      203.70      5.71 o 
   1   6  10        7.19        8.89      1.42 o 
   2   6  10       30.01       36.01      2.34 o 
   3   6  10       16.55       20.71      1.43 o 
   4   6  10       56.55       59.58      2.29 o 
   5   6  10       91.46      100.24      3.31 o 
   6   6  10       42.97       40.26      2.08 o 
   7   6  10      133.15      132.11      3.58 o 
  -9   7  10        6.23        7.93      1.10 o 
  -8   7  10       49.79       48.85      2.23 o 
  -7   7  10        5.24        5.70      1.22 o 
  -6   7  10      217.29      217.19      5.31 o 
  -5   7  10      333.25      320.43      7.10 o 
  -4   7  10        6.43        6.82      1.18 o 
  -3   7  10       27.43       18.38      1.61 o 
  -2   7  10       66.68       74.35      2.85 o 
  -1   7  10      123.52      114.67      5.84 o 
   0   7  10        6.31        3.85      1.19 o 
   1   7  10      133.90      130.38      4.28 o 
   2   7  10       44.08       50.42      2.72 o 
   3   7  10        0.00       -0.93      0.93 o 
   4   7  10       65.04       70.08      2.42 o 
   5   7  10       29.23       27.74      2.21 o 
   6   7  10       26.08       23.72      1.75 o 
   7   7  10      117.43      109.25      4.97 o 
  -8   8  10        2.22        2.98      1.01 o 
  -7   8  10        4.44        1.75      1.00 o 
  -6   8  10       76.46       77.93      2.84 o 
  -5   8  10        0.94        3.29      1.05 o 
  -4   8  10        3.29        4.36      1.06 o 
  -3   8  10       18.73       20.89      1.62 o 
  -2   8  10       39.67       38.09      2.09 o 
  -1   8  10        7.73        9.12      1.26 o 
   0   8  10        0.54        0.15      0.89 o 
   1   8  10       59.70       61.03      3.63 o 
   2   8  10        1.82        1.01      1.36 o 
   3   8  10        5.84        4.96      1.40 o 
   4   8  10      117.51      150.71      7.20 o 
   5   8  10        9.88       10.67      1.99 o 
   6   8  10        2.81        7.69      1.49 o 
  -7   9  10        0.16        1.01      1.01 o 
  -6   9  10        0.53        0.24      1.23 o 
  -5   9  10       20.30       22.09      2.75 o 
  -4   9  10       14.34       13.97      1.50 o 
  -3   9  10        4.97        4.40      1.10 o 
  -2   9  10        0.08       -0.84      0.95 o 
  -1   9  10        0.21        0.23      1.23 o 
   0   9  10        1.48       -0.47      1.06 o 
   1   9  10        9.62       12.51      1.66 o 
   2   9  10       23.17       28.20      3.47 o 
   3   9  10       72.03       57.84      4.22 o 
   4   9  10        9.53        6.20      1.74 o 
   5   9  10        7.26        9.68      1.74 o 
  -5  10  10       24.84       26.81      1.69 o 
  -4  10  10        7.04        8.16      1.55 o 
  -3  10  10        8.22       13.36      1.59 o 
  -2  10  10        3.64        5.89      1.36 o 
  -1  10  10       10.18       11.36      1.30 o 
   0  10  10       24.60       27.57      2.29 o 
   1  10  10       14.52       17.57      1.66 o 
   2  10  10       22.43       29.29      2.73 o 
   3  10  10       18.81       17.62      2.23 o 
 -11   1  11        0.20       -0.42      1.13 o 
 -10   1  11        5.20        4.33      1.30 o 
  -9   1  11        7.58        8.85      1.54 o 
  -8   1  11        6.90        9.26      1.54 o 
  -7   1  11      258.57      263.10      6.98 o 
  -6   1  11        9.33       11.21      1.54 o 
  -5   1  11       42.86       38.69      2.16 o 
  -4   1  11      107.42      111.58      3.38 o 
  -3   1  11      218.91      229.37      5.24 o 
  -2   1  11       48.56       48.26      2.23 o 
  -1   1  11      163.51      166.91      4.19 o 
   0   1  11       25.81       29.14      1.76 o 
   1   1  11      167.75      175.75      3.60 o 
   2   1  11      136.63      143.50      3.00 o 
   3   1  11        0.02        0.21      0.66 o 
   4   1  11      297.52      351.97      5.57 o 
   5   1  11        0.55        1.71      0.83 o 
   6   1  11      243.37      246.24      4.46 o 
   7   1  11       17.21       17.73      1.08 o 
   8   1  11        0.06        1.03      0.74 o 
 -11   2  11        0.15        0.12      1.23 o 
 -10   2  11       18.40       18.50      1.71 o 
  -9   2  11       74.07       78.79      3.42 o 
  -8   2  11      402.93      422.77      9.85 o 
  -7   2  11      505.38      540.63     12.01 o 
  -6   2  11       19.96       20.24      1.95 o 
  -5   2  11      489.73      489.02     10.91 o 
  -4   2  11      150.34      136.83      4.30 o 
  -3   2  11      251.72      274.23      6.83 o 
  -2   2  11      100.56      100.27      2.84 o 
  -1   2  11      108.00      105.83      2.87 o 
   0   2  11      264.97      292.83      5.12 o 
   1   2  11       41.59       44.16      1.65 o 
   2   2  11     1347.83     1421.47     17.41 o 
   3   2  11       77.06       84.01      2.03 o 
   4   2  11        4.21        3.64      0.70 o 
   5   2  11       18.88       18.87      1.08 o 
   6   2  11      145.96      151.26      2.88 o 
   7   2  11       86.38       83.60      2.37 o 
   8   2  11       20.16       22.40      1.28 o 
 -10   3  11        2.53        1.75      1.19 o 
  -9   3  11       19.58       19.55      1.76 o 
  -8   3  11       10.60       17.44      2.47 o 
  -7   3  11        7.01        9.54      1.40 o 
  -6   3  11        6.33        8.57      1.28 o 
  -5   3  11      278.69      274.07      7.58 o 
  -4   3  11       17.80       16.76      1.87 o 
  -3   3  11      169.94      183.53      4.05 o 
  -2   3  11      122.40      102.39      2.80 o 
  -1   3  11       80.19       98.18      2.47 o 
   0   3  11      179.55      181.05      3.63 o 
   1   3  11       34.35       30.32      1.47 o 
   2   3  11      160.79      180.46      3.38 o 
   3   3  11      265.30      269.32      4.48 o 
   4   3  11        5.57        9.56      0.87 o 
   5   3  11        3.76        1.56      0.88 o 
   6   3  11       46.49       48.63      1.86 o 
   7   3  11        5.73        2.67      0.76 o 
   8   3  11       10.58        6.34      1.01 o 
 -10   4  11        0.29        0.36      1.19 o 
  -9   4  11       27.38       20.16      1.59 o 
  -8   4  11       88.21       87.89      3.12 o 
  -7   4  11      104.75      101.36      3.88 o 
  -6   4  11       61.75       62.30      2.42 o 
  -5   4  11       22.26       16.28      1.24 o 
  -4   4  11       26.17       25.02      1.56 o 
  -3   4  11        9.08       11.98      1.17 o 
  -2   4  11      163.46      165.93      4.22 o 
  -1   4  11       29.25       30.97      1.46 o 
   0   4  11      398.19      443.93      7.05 o 
   1   4  11        0.27        2.70      0.77 o 
   2   4  11      256.38      296.27      4.84 o 
   3   4  11        8.57       12.53      0.99 o 
   4   4  11       52.52       51.19      1.83 o 
   5   4  11        0.57        1.52      0.75 o 
   6   4  11        7.12        4.34      1.36 o 
   7   4  11        3.16        4.17      0.97 o 
   8   4  11        9.55        9.68      1.74 o 
  -9   5  11        3.43        1.18      1.31 o 
  -8   5  11        0.66        0.64      1.27 o 
  -7   5  11       28.07       24.97      1.62 o 
  -6   5  11       16.96       15.31      1.41 o 
  -5   5  11       37.49       46.12      2.16 o 
  -4   5  11        1.00        1.08      0.98 o 
  -3   5  11      188.55      175.80      4.51 o 
  -2   5  11       25.74       18.13      1.81 o 
  -1   5  11        5.69        4.19      1.05 o 
   0   5  11      145.56      125.74      3.50 o 
   1   5  11        0.03        0.02      0.84 o 
   2   5  11        2.02        1.07      0.84 o 
   3   5  11        7.80        9.12      1.00 o 
   4   5  11        7.89        9.03      0.98 o 
   5   5  11       14.17       15.32      1.24 o 
   6   5  11       29.95       33.98      1.72 o 
   7   5  11       17.43       17.18      1.33 o 
  -9   6  11       40.72       35.27      2.73 o 
  -8   6  11       34.70       26.14      2.01 o 
  -7   6  11        6.05        5.03      1.43 o 
  -6   6  11       20.64       17.90      1.59 o 
  -5   6  11        9.29       10.77      1.37 o 
  -4   6  11        2.26        0.05      1.04 o 
  -3   6  11      237.22      243.69      6.49 o 
  -2   6  11       47.05       63.86      4.03 o 
  -1   6  11        1.90        0.34      1.13 o 
   0   6  11        0.68        1.60      1.13 o 
   1   6  11       40.07       33.26      2.28 o 
   2   6  11      143.08      126.94      4.05 o 
   3   6  11        7.28        5.23      0.97 o 
   4   6  11       43.17       42.55      1.96 o 
   5   6  11       13.72       12.68      1.41 o 
   6   6  11       12.20       12.81      1.62 o 
  -8   7  11       17.05       17.63      1.76 o 
  -7   7  11        0.36        0.00      0.96 o 
  -6   7  11        2.13        0.12      1.00 o 
  -5   7  11        5.65        7.71      1.40 o 
  -4   7  11        0.17       -0.01      0.98 o 
  -3   7  11      105.93      101.96      3.27 o 
  -2   7  11        0.74        1.35      1.04 o 
  -1   7  11        0.24        0.52      1.01 o 
   0   7  11        8.11        4.06      1.13 o 
   1   7  11       37.18       42.75      2.52 o 
   2   7  11       18.25       17.21      1.71 o 
   3   7  11        4.14        4.22      1.13 o 
   4   7  11       22.50       23.33      1.71 o 
   5   7  11       70.08       67.25      2.69 o 
   6   7  11       13.50        9.68      1.74 o 
  -7   8  11        4.15        4.26      1.34 o 
  -6   8  11       15.74       18.95      1.41 o 
  -5   8  11        0.05       -0.54      1.03 o 
  -4   8  11       11.69        9.63      1.23 o 
  -3   8  11       18.98       28.64      2.15 o 
  -2   8  11        8.54        8.53      1.17 o 
  -1   8  11       21.02       19.13      1.68 o 
   0   8  11       10.47        6.72      1.35 o 
   1   8  11       34.36       37.81      2.19 o 
   2   8  11        0.90        0.08      1.13 o 
   3   8  11        9.02        6.59      1.48 o 
   4   8  11        0.54       -0.74      1.24 o 
   5   8  11        1.53        2.73      1.49 o 
  -6   9  11       42.32       37.94      2.36 o 
  -5   9  11       23.32       20.39      1.60 o 
  -4   9  11        0.34        0.03      2.23 o 
  -3   9  11       47.33       39.31      2.18 o 
  -2   9  11      105.80       95.49      9.22 o 
  -1   9  11       17.12       22.57      2.01 o 
   0   9  11       36.06       33.14      2.36 o 
   1   9  11        5.16        7.34      1.31 o 
   2   9  11       16.36       11.52      1.61 o 
   3   9  11       23.99       15.88      2.23 o 
  -4  10  11        1.40        1.49      1.49 o 
  -3  10  11       11.50       12.09      1.48 o 
  -2  10  11        2.64        5.21      1.86 o 
  -1  10  11       17.90       14.60      1.74 o 
   0  10  11        4.73        8.44      1.74 o 
   1  10  11       10.82       10.17      1.74 o 
 -10   0  12        7.48        8.93      1.99 o 
  -9   0  12        7.75        7.69      2.23 o 
  -8   0  12       15.28       19.11      2.44 o 
  -7   0  12      779.66      825.44     31.12 o 
  -6   0  12       53.97       45.78      3.32 o 
  -5   0  12      246.15      251.91      8.17 o 
  -4   0  12     1153.05     1220.20     29.53 o 
  -3   0  12       63.57       71.01      3.92 o 
  -2   0  12      520.85      519.61     13.89 o 
  -1   0  12      733.93      800.15     20.15 o 
   0   0  12      126.81      146.47      5.61 o 
   1   0  12      138.95      152.12      4.76 o 
   2   0  12      165.13      195.97      5.56 o 
   3   0  12        9.47        8.99      1.33 o 
   4   0  12       17.63       15.23      1.60 o 
   5   0  12      115.94      129.97      4.18 o 
   6   0  12       51.92       62.36      2.69 o 
   7   0  12      219.03      202.71      5.19 o 
 -10   1  12       71.32       71.28      6.60 o 
  -9   1  12        1.61        1.33      1.25 o 
  -8   1  12        1.01        2.48      1.30 o 
  -7   1  12        8.92        8.42      1.57 o 
  -6   1  12       93.41       96.31      3.76 o 
  -5   1  12      138.71      150.98      4.77 o 
  -4   1  12      404.07      387.25      7.86 o 
  -3   1  12      297.85      314.54      6.64 o 
  -2   1  12      262.12      261.71      5.77 o 
  -1   1  12       17.42       15.52      1.45 o 
   0   1  12      330.77      347.35      6.44 o 
   1   1  12       95.32      105.65      3.09 o 
   2   1  12       71.00       74.22      2.20 o 
   3   1  12       25.46       25.98      1.69 o 
   4   1  12        7.58        6.78      0.87 o 
   5   1  12        2.90        2.90      0.76 o 
   6   1  12       69.45       71.03      1.98 o 
   7   1  12        7.86        5.94      0.85 o 
 -10   2  12       69.57       61.74      5.46 o 
  -9   2  12        0.72        1.08      1.10 o 
  -8   2  12      104.31      102.71      3.76 o 
  -7   2  12       59.00       65.72      3.15 o 
  -6   2  12       10.80       12.69      1.69 o 
  -5   2  12       62.32       61.42      3.08 o 
  -4   2  12       47.90       59.44      3.07 o 
  -3   2  12      234.07      234.35      6.16 o 
  -2   2  12      181.67      191.01      5.30 o 
  -1   2  12       11.42        7.55      1.26 o 
   0   2  12        7.55        8.85      1.06 o 
   1   2  12      195.60      242.39      4.98 o 
   2   2  12       60.95       76.25      2.14 o 
   3   2  12       35.13       30.14      1.41 o 
   4   2  12        0.73        1.59      0.71 o 
   5   2  12       18.32       25.48      1.42 o 
   6   2  12       88.00       86.72      2.20 o 
   7   2  12        0.28        0.96      1.06 o 
 -10   3  12       95.56       78.45      4.97 o 
  -9   3  12       13.10       11.51      1.95 o 
  -8   3  12       35.67       25.19      1.95 o 
  -7   3  12       27.27       26.23      2.10 o 
  -6   3  12       55.67       51.94      2.84 o 
  -5   3  12       54.79       59.65      2.69 o 
  -4   3  12       35.84       36.72      2.16 o 
  -3   3  12       14.14       16.75      1.48 o 
  -2   3  12      151.92      152.17      3.37 o 
  -1   3  12      202.31      190.90      3.79 o 
   0   3  12       80.98       83.93      2.32 o 
   1   3  12      314.18      330.86      5.30 o 
   2   3  12       23.75       23.52      1.33 o 
   3   3  12       21.71       20.46      1.15 o 
   4   3  12       38.11       41.92      1.55 o 
   5   3  12       10.53       10.52      0.99 o 
   6   3  12        0.99        0.10      0.86 o 
   7   3  12       46.47       42.70      1.68 o 
  -9   4  12       62.59       53.85      4.63 o 
  -8   4  12        2.97        2.49      1.17 o 
  -7   4  12       61.02       45.60      2.36 o 
  -6   4  12        0.15        0.22      1.08 o 
  -5   4  12       11.74        8.62      1.16 o 
  -4   4  12       20.63       20.67      1.81 o 
  -3   4  12      275.34      254.51      5.07 o 
  -2   4  12       38.23       48.02      2.04 o 
  -1   4  12       68.57       55.33      2.17 o 
   0   4  12      190.18      192.98      3.76 o 
   1   4  12       22.64       21.05      1.21 o 
   2   4  12        1.48        0.86      0.63 o 
   3   4  12       84.32      102.31      2.52 o 
   4   4  12       22.04       16.33      1.09 o 
   5   4  12       25.77       26.40      2.22 o 
   6   4  12       12.06       13.32      1.00 o 
   7   4  12        0.02       -0.74      1.24 o 
  -9   5  12       45.39       43.68      3.97 o 
  -8   5  12        1.62        1.54      1.42 o 
  -7   5  12       66.44       62.73      3.37 o 
  -6   5  12        0.08        1.53      1.72 o 
  -5   5  12       15.18       12.11      1.42 o 
  -4   5  12       43.71       42.40      2.62 o 
  -3   5  12        2.37        3.94      1.17 o 
  -2   5  12      179.24      162.22      4.20 o 
  -1   5  12      220.72      236.30      5.47 o 
   0   5  12       10.07        7.07      1.11 o 
   1   5  12      183.68      175.39      3.99 o 
   2   5  12      176.07      160.20      3.71 o 
   3   5  12        3.00        1.82      0.93 o 
   4   5  12       67.71       70.14      2.42 o 
   5   5  12       41.35       38.14      2.24 o 
   6   5  12        0.01       -0.14      0.84 o 
  -8   6  12       60.08       57.83      4.34 o 
  -7   6  12        0.86       -0.09      1.07 o 
  -6   6  12        6.48        7.16      1.28 o 
  -5   6  12       78.27       83.97      3.33 o 
  -4   6  12      195.19      176.41      5.10 o 
  -3   6  12       30.07       27.50      2.15 o 
  -2   6  12        5.30        4.52      1.24 o 
  -1   6  12       37.22       54.30      2.80 o 
   0   6  12        8.98        7.65      1.33 o 
   1   6  12        3.93        6.62      1.33 o 
   2   6  12       23.56       23.79      1.68 o 
   3   6  12        4.78        7.17      1.04 o 
   4   6  12        0.00        0.53      0.77 o 
   5   6  12       12.82        9.96      1.16 o 
  -7   7  12       38.48       29.75      2.68 o 
  -6   7  12       20.17       11.59      1.90 o 
  -5   7  12       10.94        7.38      1.22 o 
  -4   7  12        0.04       -1.39      1.49 o 
  -3   7  12       45.93       46.57      3.12 o 
  -2   7  12      472.97      430.68      9.77 o 
  -1   7  12        3.64        2.41      1.08 o 
   0   7  12        0.25        0.84      1.04 o 
   1   7  12      120.66      112.27      3.81 o 
   2   7  12        3.28        3.76      1.16 o 
   3   7  12       57.24       56.71      2.47 o 
   4   7  12       22.13       19.54      1.79 o 
  -6   8  12        0.65        0.50      1.74 o 
  -5   8  12        0.83        2.06      1.23 o 
  -4   8  12        0.02        0.11      1.08 o 
  -3   8  12        8.69        8.31      1.27 o 
  -2   8  12       15.29       14.38      1.41 o 
  -1   8  12       97.32       86.21      5.60 o 
   0   8  12        0.65        0.62      1.32 o 
   1   8  12       25.23       29.39      2.48 o 
   2   8  12       41.57       43.29      5.58 o 
   3   8  12        7.86        6.95      1.74 o 
  -4   9  12       26.98       26.58      2.23 o 
  -3   9  12       13.83       12.88      1.86 o 
  -2   9  12        0.02        0.48      1.13 o 
  -1   9  12        0.10        2.85      1.05 o 
   0   9  12      127.63      127.68      4.38 o 
   1   9  12        0.44        1.24      1.05 o 
   2   9  12        3.84        4.71      1.74 o 
  -9   1  13       13.58       12.86      1.54 o 
  -8   1  13       33.46       33.69      2.19 o 
  -7   1  13        6.12       10.23      1.56 o 
  -6   1  13        3.55        7.11      1.37 o 
  -5   1  13        0.18        0.23      1.16 o 
  -4   1  13       19.15       24.38      2.15 o 
  -3   1  13      313.78      291.23      7.22 o 
  -2   1  13       54.40       54.85      2.57 o 
  -1   1  13        1.11        3.45      0.98 o 
   0   1  13        9.75       10.34      1.03 o 
   1   1  13        9.06       12.38      1.10 o 
   2   1  13       48.26       38.37      1.64 o 
   3   1  13       73.13       79.66      2.23 o 
   4   1  13        4.49        7.61      0.92 o 
   5   1  13        8.76        8.38      0.88 o 
   6   1  13       26.91       25.70      1.35 o 
  -9   2  13        0.80       -0.43      1.10 o 
  -8   2  13       17.62       21.79      2.04 o 
  -7   2  13       71.16       75.91      4.85 o 
  -6   2  13       48.19       57.95      2.96 o 
  -5   2  13       26.76       34.97      2.34 o 
  -4   2  13        4.76       10.44      1.48 o 
  -3   2  13        8.68        8.96      1.42 o 
  -2   2  13        1.62        2.50      0.95 o 
  -1   2  13        0.13        0.52      0.93 o 
   0   2  13        0.01        1.25      0.85 o 
   1   2  13       76.54       72.90      3.09 o 
   2   2  13       48.15       43.38      1.81 o 
   3   2  13      316.04      331.71      5.66 o 
   4   2  13       17.76       20.76      1.29 o 
   5   2  13        0.17        1.13      0.70 o 
   6   2  13        2.94        2.59      0.82 o 
  -9   3  13        2.94        3.31      1.19 o 
  -8   3  13        8.76       10.54      1.42 o 
  -7   3  13        5.94        8.01      1.42 o 
  -6   3  13        0.13       -0.08      1.19 o 
  -5   3  13        7.79       10.64      1.52 o 
  -4   3  13       55.11       49.50      2.22 o 
  -3   3  13       64.72       66.94      2.33 o 
  -2   3  13       11.84       11.84      1.16 o 
  -1   3  13      105.20      102.56      2.84 o 
   0   3  13       32.17       35.96      1.87 o 
   1   3  13       22.10       14.33      1.09 o 
   2   3  13        8.47       11.05      0.98 o 
   3   3  13        2.80        3.18      0.75 o 
   4   3  13       49.90       54.14      1.76 o 
   5   3  13        1.20        0.55      0.77 o 
   6   3  13       26.70       18.47      1.18 o 
  -8   4  13       32.94       33.63      2.85 o 
  -7   4  13       17.13       20.87      1.58 o 
  -6   4  13       45.84       41.33      3.05 o 
  -5   4  13       42.35       43.18      2.18 o 
  -4   4  13       74.00       77.30      2.81 o 
  -3   4  13        1.11        2.32      0.90 o 
  -2   4  13       17.19       18.77      1.38 o 
  -1   4  13      108.20      157.18      3.60 o 
   0   4  13        2.74        3.42      0.91 o 
   1   4  13       38.99       40.91      1.78 o 
   2   4  13      109.28       95.44      2.20 o 
   3   4  13      143.95      143.77      3.00 o 
   4   4  13        5.17        5.77      0.80 o 
   5   4  13        4.92        3.55      0.86 o 
   6   4  13       13.94        7.45      1.74 o 
  -8   5  13        3.96        0.99      1.74 o 
  -7   5  13        9.65       10.05      1.73 o 
  -6   5  13        0.75        1.40      1.48 o 
  -5   5  13        5.43        7.15      1.48 o 
  -4   5  13        3.50        6.30      1.23 o 
  -3   5  13       21.67       18.94      1.53 o 
  -2   5  13      273.64      266.74      5.94 o 
  -1   5  13      233.32      216.14      5.91 o 
   0   5  13        1.89        1.31      0.87 o 
   1   5  13      195.79      203.57      4.28 o 
   2   5  13       26.90       32.64      2.02 o 
   3   5  13        6.00        5.30      0.90 o 
   4   5  13        0.92       -0.30      0.92 o 
   5   5  13       52.80       41.86      3.35 o 
  -7   6  13        8.12        7.45      1.58 o 
  -6   6  13        0.24        2.48      2.48 o 
  -5   6  13       25.21       19.79      2.73 o 
  -4   6  13       42.17       41.71      2.37 o 
  -3   6  13      186.82      159.07      4.71 o 
  -2   6  13        5.00        4.61      1.54 o 
  -1   6  13       25.70       25.67      1.82 o 
   0   6  13        0.50       -0.19      1.04 o 
   1   6  13      216.91      207.80      5.47 o 
   2   6  13       63.13       69.50      2.90 o 
   3   6  13       26.82       25.13      2.10 o 
   4   6  13       38.94       39.27      2.48 o 
  -6   7  13        6.08        6.37      1.48 o 
  -5   7  13        0.62        0.46      1.04 o 
  -4   7  13       40.12       43.03      2.26 o 
  -3   7  13       11.04       10.57      1.31 o 
  -2   7  13       40.80       42.32      2.37 o 
  -1   7  13       54.55       52.46      2.51 o 
   0   7  13       12.92       17.93      1.56 o 
   1   7  13        4.51        3.02      1.04 o 
   2   7  13       20.76       20.50      1.79 o 
   3   7  13       77.60       77.45      4.72 o 
  -5   8  13        7.39        5.96      1.99 o 
  -4   8  13        8.19        7.38      1.74 o 
  -3   8  13       25.41       25.98      1.71 o 
  -2   8  13        0.45        0.18      0.93 o 
  -1   8  13       46.12       45.63      4.14 o 
   0   8  13        1.70        4.48      1.13 o 
   1   8  13        4.24        3.65      4.22 o 
  -9   0  14        3.28        1.99      1.49 o 
  -8   0  14        9.56        7.20      2.23 o 
  -7   0  14       71.07       83.41      5.46 o 
  -6   0  14       36.42       35.24      3.72 o 
  -5   0  14        0.02        0.57      1.47 o 
  -4   0  14       18.71       19.62      2.36 o 
  -3   0  14       51.24       49.98      3.42 o 
  -2   0  14       28.06       24.56      2.44 o 
  -1   0  14        4.06        9.83      1.52 o 
   0   0  14       54.98       55.42      2.86 o 
   1   0  14      176.85      180.46      5.15 o 
   2   0  14       60.18       54.33      2.55 o 
   3   0  14       77.39       87.81      3.21 o 
   4   0  14       31.39       35.78      2.04 o 
   5   0  14       28.57       21.59      1.52 o 
  -9   1  14        7.80        6.70      1.99 o 
  -8   1  14       40.29       45.89      2.72 o 
  -7   1  14       72.07       81.71      3.19 o 
  -6   1  14        0.99        0.76      1.18 o 
  -5   1  14       34.07       34.53      2.23 o 
  -4   1  14        0.66        1.11      1.16 o 
  -3   1  14       13.25       15.45      1.66 o 
  -2   1  14        8.95        7.29      1.17 o 
  -1   1  14      217.51      241.09      4.94 o 
   0   1  14        0.07        1.53      0.76 o 
   1   1  14      154.72      175.30      3.55 o 
   2   1  14      174.22      177.62      3.55 o 
   3   1  14        1.48        1.16      0.69 o 
   4   1  14        1.66        1.15      0.68 o 
   5   1  14       16.72       14.34      0.97 o 
  -8   2  14       26.79       24.22      1.71 o 
  -7   2  14        4.03        6.60      1.27 o 
  -6   2  14       78.15       84.15      3.19 o 
  -5   2  14        7.01        8.88      1.40 o 
  -4   2  14        2.63        2.18      1.22 o 
  -3   2  14       68.75       74.71      2.65 o 
  -2   2  14        3.10        0.73      0.91 o 
  -1   2  14      181.33      176.75      3.93 o 
   0   2  14       56.86       63.14      2.24 o 
   1   2  14       23.52       28.38      1.51 o 
   2   2  14        0.04        0.20      0.72 o 
   3   2  14       15.92       17.43      1.17 o 
   4   2  14       10.45       10.96      0.96 o 
   5   2  14       13.78       11.95      0.98 o 
  -8   3  14        7.47        7.31      1.55 o 
  -7   3  14      105.68       97.74      3.23 o 
  -6   3  14        0.58        1.98      1.13 o 
  -5   3  14       15.13       14.84      1.63 o 
  -4   3  14        4.38        3.19      1.19 o 
  -3   3  14       55.79       53.78      2.79 o 
  -2   3  14       67.47       65.22      2.19 o 
  -1   3  14       34.08       38.04      1.69 o 
   0   3  14        7.31       10.73      0.97 o 
   1   3  14       72.93       73.08      2.08 o 
   2   3  14      101.83      106.95      2.65 o 
   3   3  14      124.44      112.84      3.33 o 
   4   3  14       22.18       17.08      1.18 o 
   5   3  14        0.91        0.50      1.24 o 
  -7   4  14        9.16        8.30      1.66 o 
  -6   4  14       11.38       11.59      1.52 o 
  -5   4  14       37.71       38.81      1.97 o 
  -4   4  14        3.07        2.97      1.09 o 
  -3   4  14       51.42       45.55      3.69 o 
  -2   4  14        1.08        1.00      0.94 o 
  -1   4  14      253.30      254.21      5.04 o 
   0   4  14       13.59       11.88      1.15 o 
   1   4  14       53.56       48.69      1.88 o 
   2   4  14       66.25       54.54      2.22 o 
   3   4  14       11.37       10.26      1.11 o 
   4   4  14       52.68       41.34      4.01 o 
  -6   5  14        8.67        8.44      2.73 o 
  -5   5  14       36.71       34.89      2.73 o 
  -4   5  14        2.70        1.43      1.48 o 
  -3   5  14       21.33       22.60      2.36 o 
  -2   5  14       56.23       55.17      2.81 o 
  -1   5  14      119.56      108.30      3.33 o 
   0   5  14        0.90        0.69      1.20 o 
   1   5  14      108.24      110.84      2.73 o 
   2   5  14      117.78      117.73      4.37 o 
   3   5  14       32.82       32.38      1.97 o 
  -5   6  14        1.55        0.23      1.61 o 
  -4   6  14       36.74       34.73      5.83 o 
  -3   6  14       43.36       50.64      4.56 o 
  -2   6  14       45.06       41.07      2.54 o 
  -1   6  14       19.99       13.81      1.57 o 
   0   6  14        7.45       10.82      1.33 o 
   1   6  14       36.47       39.17      2.29 o 
   2   6  14       10.76        6.32      2.08 o 
  -4   7  14        1.50        0.74      1.74 o 
  -3   7  14       11.71       11.02      1.29 o 
  -2   7  14        9.02       11.25      1.29 o 
  -1   7  14       33.45       30.60      1.97 o 
   0   7  14        6.94        8.69      1.40 o 
   1   7  14       78.31       70.50      4.47 o 
  -7   1  15       26.95       28.62      2.19 o 
  -6   1  15       22.00       15.71      1.60 o 
  -5   1  15        0.41       -0.18      1.10 o 
  -4   1  15       27.55       28.68      1.69 o 
  -3   1  15       21.82       19.07      1.47 o 
  -2   1  15       71.23       66.97      2.24 o 
  -1   1  15       39.43       41.19      1.78 o 
   0   1  15       14.15       15.51      1.14 o 
   1   1  15       25.02       25.14      1.35 o 
   2   1  15       23.88       26.20      1.32 o 
   3   1  15       19.68       18.10      1.07 o 
   4   1  15        2.10        3.89      1.03 o 
  -7   2  15        8.91        7.35      1.48 o 
  -6   2  15        8.92        8.94      1.30 o 
  -5   2  15        3.85        2.65      1.13 o 
  -4   2  15       22.30       21.38      1.58 o 
  -3   2  15        0.20       -0.65      0.84 o 
  -2   2  15        3.36        4.84      0.90 o 
  -1   2  15        8.07       10.44      0.98 o 
   0   2  15       89.35       72.73      2.20 o 
   1   2  15        7.32        5.83      0.86 o 
   2   2  15        6.61        5.27      0.95 o 
   3   2  15       13.24        9.55      0.84 o 
   4   2  15       32.31       28.09      1.91 o 
  -6   3  15        4.83        3.59      1.13 o 
  -5   3  15        6.25        6.07      1.19 o 
  -4   3  15        4.61        5.83      1.40 o 
  -3   3  15        3.70        4.62      1.16 o 
  -2   3  15        1.91        2.05      0.97 o 
  -1   3  15        9.09        8.08      1.10 o 
   0   3  15        1.08        0.95      0.86 o 
   1   3  15        2.20        0.58      0.80 o 
   2   3  15       10.50        9.39      1.23 o 
   3   3  15       52.24       50.65      2.40 o 
  -6   4  15        2.89        0.99      1.99 o 
  -5   4  15        0.23        0.00      1.31 o 
  -4   4  15        0.04       -0.83      1.00 o 
  -3   4  15        4.88        3.30      1.03 o 
  -2   4  15       11.06        8.07      1.15 o 
  -1   4  15       21.24       20.13      1.27 o 
   0   4  15       24.36       21.06      1.27 o 
   1   4  15        0.38        1.10      0.81 o 
   2   4  15       15.74       13.67      1.20 o 
  -5   5  15       15.82       12.41      2.48 o 
  -4   5  15       23.57       24.59      2.28 o 
  -3   5  15       17.45       10.78      1.66 o 
  -2   5  15        7.55        6.07      1.31 o 
  -1   5  15        5.06        5.03      1.24 o 
   0   5  15        0.01       -0.10      1.32 o 
   1   5  15        0.98       -0.13      1.13 o 
  -2   6  15       80.39       87.07      3.77 o 
  -1   6  15        0.75       -0.74      1.74 o 
  -6   0  16        4.82        6.20      1.74 o 
  -5   0  16        5.39        3.72      1.23 o 
  -4   0  16        0.07        0.15      1.13 o 
  -3   0  16       18.81       17.12      1.75 o 
  -2   0  16        3.35        5.12      1.23 o 
  -1   0  16       59.80       71.00      3.60 o 
   0   0  16      228.95      238.99      7.02 o 
   1   0  16        1.55        4.45      1.13 o 
   2   0  16       19.91       13.15      1.49 o 
  -6   1  16        0.70        2.48      1.74 o 
  -5   1  16        0.67       -0.63      1.13 o 
  -4   1  16        2.53        3.17      0.79 o 
  -3   1  16       15.86       21.15      1.25 o 
  -2   1  16        2.37        1.35      0.74 o 
  -1   1  16       50.23       59.77      1.87 o 
   0   1  16       29.91       31.43      1.35 o 
   1   1  16       41.04       35.58      1.82 o 
   2   1  16       55.15       54.06      2.39 o 
  -5   2  16       43.75       44.05      2.54 o 
  -4   2  16        8.43        9.41      1.06 o 
  -3   2  16        0.18       -0.82      0.82 o 
  -2   2  16        3.76        4.15      1.00 o 
  -1   2  16        0.43        2.13      0.70 o 
   0   2  16        0.97        1.77      0.72 o 
   1   2  16        0.12        0.14      0.80 o 
   2   2  16       13.91       13.15      2.23 o 
  -4   3  16        3.68        2.40      1.31 o 
  -3   3  16       53.68       51.89      2.19 o 
  -2   3  16       12.85       13.67      1.18 o 
  -1   3  16        1.20        2.55      0.83 o 
   0   3  16       34.63       22.28      1.54 o 
   1   3  16        9.93        5.71      1.74 o 
  -3   4  16        0.48       -0.99      1.74 o 
  -2   4  16       33.03       38.09      5.21 o 
  -1   4  16        0.72        1.49      1.74 o 
                                                 
